# Supplementary material for: Mechanical characterization of human umbilical and chorionic plate arteries affected by fetal growth restriction
Source: PNAS Nexus. 2026 May 7;5(5):pgag158. doi: 10.1093/pnasnexus/pgag158 (PMC13188149; doi:10.1093/pnasnexus/pgag158)
Supplement: pgag158_Supplementary_Data [file pgag158_supplementary_data.xlsx]

## Sheet: AC
CONTROL							FGR
EXPERIMENTAL RESULT				NUMERICAL RESULT
DISPLACEMENT	MEAN FORCE	SEM		DISPLACEMENT	FORCE		DISPLACEMENT	MEAN FORCE	SEM		DISPLACEMENT	FORCE
0	0	0		0	0		0	0	0		0	0
0.00172	1.4e-05	2.03961e-05		0	0		0.00167	6.2e-05	1.24097e-05		0	0
0.00336	1.8e-05	1.46287e-05		0.0025	0		0.00328333	2.2e-05	4.29418e-05		0.0026	0
0.00508	1.6e-05	4.28486e-05		0.00575	0		0.00489667	6.6e-05	4.15452e-05		0.00598	0
0.00672	1.2e-05	3.07246e-05		0.0096	2.0901e-08		0.00666667	2.8e-05	2.61534e-05		0.009984	1.4771e-08
0.00836	1.8e-05	3.97995e-05		0.013284	1.91404e-05		0.00818	3e-05	3.47851e-05		0.0142826	2.6239e-05
0.01	8.2e-05	4.22374e-05		0.0168649	4.1483e-05		0.00989667	5.6e-05	3.4e-05		0.0183724	5.56943e-05
0.011645	8e-05	3.17805e-05		0.0207608	6.64094e-05		0.0118267	5.6e-05	3.29545e-05		0.0222315	9.07793e-05
0.0132	0.000102	9.69536e-06		0.0251163	9.50429e-05		0.0136467	9.4e-05	4.69681e-05		0.0262334	0.000138445
0.01492	0.000116	4.58912e-05		0.0298417	0.000126589		0.0150533	9.2e-05	4.57602e-05		0.0307231	0.000208495
0.01672	0.000116	3.4e-05		0.0348647	0.000160053		0.0163533	0.000128	4.28252e-05		0.0356052	0.000298859
0.018595	0.000114	4.70744e-05		0.0401331	0.000197547		0.0180233	0.000122	2.92233e-05		0.0406783	0.000396689
0.02008	0.00016	4.9295e-05		0.0455931	0.000235456		0.0197433	0.000212	3.24654e-05		0.0460299	0.00050396
0.0218	0.00017	4.219e-05		0.0512112	0.000279207		0.0214567	0.000138	2.17715e-05		0.0516113	0.000616226
0.023595	0.000182	3.59722e-05		0.0569526	0.000325129		0.0230767	0.00015	5.94138e-05		0.0573763	0.000732032
0.025155	0.000242	6.04483e-05		0.062754	0.000372714		0.0246367	0.000178	4.14005e-05		0.0632884	0.000850152
0.02672	0.000222	5.69561e-05		0.0686084	0.000423517		0.0263567	0.000152	4.55412e-05		0.069318	0.000969364
0.02844	0.000262	5.9279e-05		0.0745095	0.000476429		0.02802	0.000236	4.22611e-05		0.0754417	0.00108974
0.030315	0.000278	4.67333e-05		0.0804804	0.000535642		0.0297933	0.000216	4.55631e-05		0.0816407	0.00121052
0.031875	0.000326	5.60892e-05		0.0865071	0.000601635		0.0315633	0.000246	4.68615e-05		0.0878999	0.00133161
0.03336	0.000316	6.61513e-05		0.0925784	0.000676767		0.0332833	0.00026	6.1887e-05		0.0942072	0.00145264
0.034925	0.000304	8.00999e-05		0.0986855	0.000760819		0.0348433	0.000268	4.994e-05		0.100553	0.00157351
0.03664	0.000268	6.93109e-05		0.104821	0.000864618		0.03651	0.000278	9.04655e-05		0.10693	0.0016942
0.038285	0.000326	9.09175e-05		0.11097	0.000973111		0.0383333	0.000256	8.51822e-05		0.113331	0.00181464
0.04008	0.000358	8.90169e-05		0.117131	0.00109273		0.04	0.000246	8.11542e-05		0.119752	0.0019348
0.04172	0.000376	8.66949e-05		0.123303	0.00122294		0.0417233	0.000294	0.00011039		0.126189	0.00205479
0.04352	0.000364	8.98666e-05		0.129484	0.00136241		0.0432333	0.000328	8.38689e-05		0.132639	0.00216666
0.045235	0.000452	9.72317e-05		0.135673	0.00151086		0.0448433	0.000346	0.000100876		0.139098	0.00228549
0.046875	0.00045	0.000101143		0.141869	0.00166626		0.0465633	0.000378	0.000111866		0.145566	0.00240487
0.04859	0.000494	9.17388e-05		0.148071	0.00182772		0.04828	0.000354	0.000107778		0.15204	0.00252422
0.05008	0.000538	0.000137383		0.15428	0.00199121		0.0499467	0.000372	0.000117021		0.158519	0.00264344
0.051795	0.000436	0.000121557		0.160496	0.00216248		0.05151	0.000436	0.000116043		0.165003	0.00276251
0.05352	0.000528	0.000133207		0.166719	0.00233779		0.0531267	0.000454	0.000130675		0.17149	0.00288186
0.05492	0.00048	0.000102029		0.172947	0.00251552		0.0548967	0.00049	0.000143003		0.177979	0.00300119
0.056405	0.000556	0.000110481		0.17918	0.00269604		0.0566667	0.000454	0.000130637		0.18447	0.00312061
0.0582	0.000518	0.000123507		0.185416	0.00287865		0.0582833	0.000486	0.000161202		0.190964	0.00324029
0.059845	0.000546	0.000105338		0.191655	0.00306309		0.05974	0.00045	0.000108397		0.197458	0.0033602
0.061565	0.000598	0.000163444		0.197897	0.00323895		0.0613567	0.000508	0.000126309		0.203954	0.00348058
0.063125	0.000598	0.000126546		0.204139	0.00342556		0.0630733	0.000478	0.000148135		0.21045	0.00360106
0.064845	0.000652	0.000161382		0.210384	0.00361494		0.0648433	0.000484	0.000136		0.216948	0.00372228
0.066405	0.000648	0.000141683		0.216629	0.00380581		0.0665633	0.000512	0.00015641		0.223445	0.00384399
0.0682	0.000636	0.000147736		0.222876	0.00399872		0.0683867	0.000592	0.000158978		0.229944	0.00396594
0.06992	0.000598	0.000155962		0.229123	0.00419169		0.0701033	0.000546	0.000159831		0.236442	0.00408858
0.071645	0.000642	0.000142106		0.23537	0.00438751		0.07177	0.000568	0.000179483		0.242941	0.00421216
0.073515	0.000694	0.000155518		0.241619	0.00458415		0.0731267	0.000602	0.000181367		0.24944	0.00433625
0.075315	0.000698	0.000180289		0.247867	0.00478219		0.07469	0.000562	0.000133843		0.255939	0.00446123
0.076955	0.000742	0.000188637		0.254116	0.00498183		0.0763533	0.000566	0.00013655		0.262439	0.00458707
0.078595	0.000744	0.000197221		0.260365	0.00518287		0.0781267	0.000586	0.000148412		0.268938	0.00471349
0.08039	0.000734	0.000180266		0.266614	0.00538587		0.0798967	0.000554	0.000120192		0.275438	0.00484101
0.08195	0.000744	0.000192161		0.272864	0.00559061		0.0815133	0.000572	0.000132718		0.281938	0.00496984
0.083435	0.000774	0.00018457		0.279113	0.00579695		0.0831767	0.000578	0.000124796		0.288438	0.00509934
0.085075	0.00082	0.000206446		0.285363	0.00600537		0.0848967	0.000554	0.000113956		0.294937	0.00523031
0.08672	0.00082	0.000214499		0.291612	0.00621588		0.0866667	0.00059	0.000115715		0.301437	0.00536213
0.08844	0.00078	0.000239437		0.297862	0.0064283		0.08844	0.000594	0.000121268		0.307937	0.00549494
0.089925	0.000836	0.000197904		0.304112	0.00664274		0.0900033	0.0006	0.000164043		0.314437	0.0056296
0.091565	0.000814	0.000248508		0.310362	0.00685956		0.0915667	0.000622	0.000153538		0.320937	0.00576531
0.093285	0.00087	0.000231711		0.316612	0.00707861		0.0933333	0.00066	0.000147139		0.327437	0.00590245
0.095	0.001044	0.000186161		0.322862	0.00730016		0.0950533	0.000644	0.000159204		0.333937	0.00604116
0.09664	0.000684	0.000410568		0.329112	0.00752425		0.0966667	0.000734	0.000190672		0.340437	0.00618097
0.098125	0.000472	0.000631367		0.335361	0.00775098		0.09828	0.000682	0.000171593		0.346937	0.0063224
0.099845	0.001406	0.000350323		0.341611	0.00798042		0.09974	0.000704	0.000187126		0.353437	0.00646588
0.101565	0.000846	0.000356772		0.347861	0.00821293		0.101303	0.000684	0.000203337		0.359937	0.00662141
0.10336	0.00099	0.000291719		0.354111	0.00844848		0.10297	0.000742	0.000191217		0.366437	0.00675886
0.105235	0.00144	0.00031029		0.360361	0.0086871		0.10469	0.000756	0.000208964		0.372937	0.00690603
0.106795	0.000616	0.000640832		0.366611	0.00892867		0.106353	0.000788	0.000203578		0.379437	0.00706716
0.10844	0.001318	0.000215044		0.372861	0.00917353		0.10792	0.000806	0.00023564		0.385937	0.00720954
0.11008	0.000836	0.000427535		0.379111	0.00942166		0.109587	0.000828	0.00022615		0.392437	0.00736229
0.111645	0.001348	0.000217885		0.385361	0.00967321		0.111353	0.00088	0.000239102		0.398937	0.00751806
0.11336	0.001208	0.00022953		0.391611	0.00992866		0.113073	0.000874	0.00024492		0.405437	0.00768862
0.11516	0.001246	0.000247661		0.397861	0.0101885		0.114847	0.000856	0.000252737		0.411937	0.00783755
0.116875	0.001312	0.000220282		0.404111	0.010452		0.116563	0.000904	0.000250072		0.418437	0.00801193
0.11844	0.001134	0.000340171		0.410361	0.0107193		0.118177	0.000922	0.000248302		0.424937	0.00816502
0.119925	0.001298	0.000234764		0.416611	0.0109908		0.119847	0.000902	0.000257126		0.431437	0.00834421
0.12164	0.001182	0.000361903		0.422861	0.0112661		0.121617	0.000924	0.000260473		0.437937	0.00850161
0.12336	0.001274	0.000294578		0.429111	0.011547		0.123233	0.000958	0.000265074		0.444437	0.0086858
0.12508	0.001254	0.000364467		0.435361	0.0118323		0.125053	0.000988	0.000280132		0.450937	0.00884716
0.1268	0.001316	0.000297062		0.441611	0.0121217		0.12698	0.000992	0.00029011		0.457437	0.00903784
0.128515	0.001372	0.00027931		0.447861	0.0124156		0.1287	0.001018	0.000297328		0.463937	0.00921786
0.130235	0.001318	0.000329551		0.454111	0.0127146		0.130103	0.001026	0.00028444		0.470437	0.00938635
0.131955	0.001482	0.000276901		0.460361	0.0130194		0.13151	0.00106	0.00028098		0.476937	0.00958577
0.133435	0.001426	0.000342908		0.466611	0.0133301		0.13318	0.001062	0.000308697		0.483437	0.00977388
0.134845	0.00145	0.000312618		0.472861	0.0136455		0.134793	0.001084	0.000274036		0.489937	0.00996524
0.13664	0.00147	0.000319092		0.479111	0.0139663		0.13646	0.001108	0.000301652		0.496437	0.0101596
0.13828	0.001422	0.000367769		0.485361	0.0142927		0.138127	0.00112	0.000294941		0.502937	0.0103568
0.139845	0.001484	0.000353392		0.491611	0.014626		0.13979	0.00115	0.000291015		0.509437	0.0105575
0.141485	0.001484	0.000397449		0.497861	0.0149657		0.141357	0.001164	0.000327332		0.515937	0.010761
0.143125	0.00154	0.00037554		0.504111	0.0153107		0.14297	0.00115	0.000317978		0.522437	0.0109675
0.144845	0.001538	0.000388412		0.510361	0.015662		0.14474	0.001194	0.000342529		0.528937	0.0111781
0.146405	0.001592	0.000368814		0.516611	0.0160195		0.146563	0.00123	0.000347261		0.535437	0.0113921
0.148125	0.00164	0.000371847		0.522861	0.0163854		0.148127	0.001254	0.000350009		0.541937	0.0116093
0.149845	0.001638	0.000377894		0.529111	0.0167587		0.149847	0.001306	0.000353774		0.548437	0.0118306
0.151485	0.001664	0.000368451		0.535361	0.0171378		0.151613	0.001328	0.000362262		0.554937	0.0120554
0.153125	0.00165	0.000411619		0.541611	0.0175244		0.153177	0.001344	0.000365768		0.561437	0.0122835
0.15477	0.001708	0.000406391		0.547861	0.0179195		0.154847	0.001386	0.000382866		0.567937	0.0125189
0.156565	0.001744	0.000423906		0.554111	0.0183566		0.156563	0.001374	0.0004024		0.574437	0.0127532
0.15836	0.001732	0.000425481		0.560361	0.0187372		0.15823	0.001394	0.000392754		0.580937	0.0129935
0.16016	0.001746	0.000411954		0.566611	0.0191527		0.15995	0.001374	0.000398806		0.587437	0.0132417
0.161955	0.001742	0.000422071		0.572861	0.0196173		0.161563	0.00137	0.000393103		0.593937	0.0134882
0.16336	0.001826	0.000424942		0.579111	0.0200214		0.16323	0.00145	0.000416509		0.600437	0.0137444
0.16516	0.00191	0.000444466		0.585361	0.020463		0.164843	0.001454	0.000411067		0.606937	0.0139992
0.166795	0.001922	0.000450915		0.591611	0.0209578		0.166617	0.00147	0.000416305		0.613437	0.0142619
0.16836	0.001908	0.000465568		0.597861	0.0213864		0.168387	0.001522	0.0004058		0.619937	0.0145331
0.17	0.00191	0.000435637		0.604111	0.0219009		0.170157	0.001488	0.000406281		0.626437	0.0148018
0.17172	0.00191	0.000456388		0.610361	0.0223451		0.171823	0.001516	0.000438288		0.632937	0.0150833
0.17344	0.001948	0.000448602		0.616611	0.0228816		0.17344	0.001578	0.000444054		0.639437	0.0153659
0.17508	0.001954	0.000472172		0.622861	0.0233433		0.175103	0.001578	0.0004481		0.645937	0.0156532
0.17672	0.00202	0.000492778		0.629111	0.023912		0.176667	0.0016	0.000456037		0.652437	0.0159434
0.178205	0.00201	0.000495671		0.635361	0.0244016		0.178337	0.001612	0.000483336		0.658937	0.0162508
0.179845	0.002014	0.000493534		0.641611	0.0249952		0.180053	0.00166	0.000482732		0.665437	0.0165592
0.18141	0.002042	0.000487816		0.647861	0.0255566		0.181667	0.00166	0.000495207		0.671937	0.0168736
0.183125	0.0021	0.000526108		0.654111	0.0260757		0.183333	0.001652	0.000447654		0.678437	0.0171935
0.18492	0.002156	0.000514632		0.660361	0.0267112		0.185	0.001688	0.000488072		0.684937	0.0175189
0.186565	0.002162	0.000536352		0.666611	0.0273091		0.18651	0.001732	0.000470185		0.691437	0.0178501
0.18828	0.002218	0.000533305		0.672861	0.0278593		0.18792	0.001678	0.000466641		0.697937	0.0181883
0.19008	0.002228	0.0005201		0.679111	0.0285535		0.189533	0.001714	0.000490373		0.704437	0.0185346
0.19172	0.002232	0.00055704		0.685361	0.0291184		0.191357	0.001758	0.000488768		0.710937	0.0188843
0.19344	0.002294	0.000547755		0.691611	0.0298349		0.193023	0.001778	0.000495201		0.717437	0.0192426
0.19508	0.002328	0.000568378		0.697861	0.0305046		0.19474	0.00181	0.000518874		0.723937	0.0196076
0.19672	0.002336	0.000568626		0.704111	0.0311901		0.196407	0.001862	0.000532451		0.730437	0.0199813
0.19844	0.002322	0.000597105		0.710361	0.0318899		0.19802	0.00187	0.000543259		0.736937	0.0203585
0.200235	0.00233	0.000589517		0.716611	0.0326177		0.19974	0.001864	0.000567359		0.743437	0.0207479
0.201875	0.002378	0.000581734		0.722861	0.0332549		0.201563	0.001924	0.00055879		0.749937	0.021143
0.203435	0.002404	0.000592812		0.729111	0.0340859		0.203333	0.001908	0.000573885		0.756437	0.0215432
0.205005	0.002434	0.000601395		0.735361	0.0348728		0.20495	0.001902	0.000555359		0.762937	0.0219567
0.20664	0.002564	0.000553521		0.741611	0.0355512		0.20667	0.001932	0.000553429		0.769437	0.0223763
0.208285	0.002938	0.000503373		0.747861	0.0364646		0.208283	0.00193	0.000554428		0.775937	0.0228039
0.209765	0.00186	0.00117176		0.754111	0.0371732		0.21	0.00202	0.000568076		0.782437	0.0232397
0.21141	0.002934	0.000500775		0.760361	0.0381436		0.211613	0.001998	0.000566369		0.788937	0.0236857
0.213125	0.002734	0.000560799		0.766611	0.0388783		0.21328	0.00199	0.000593102		0.795437	0.0241413
0.214925	0.002692	0.000603907		0.772861	0.0398917		0.215053	0.00201	0.000582718		0.801937	0.0246046
0.2168	0.003008	0.000544522		0.779111	0.0407809		0.216773	0.002012	0.000596594		0.808437	0.0250787
0.218515	0.002752	0.000624295		0.785361	0.0417362		0.21844	0.002068	0.000605701		0.814937	0.0255624
0.219925	0.0034	0.000600858		0.791611	0.0426929		0.21995	0.00209	0.000605591		0.821437	0.0260561
0.22156	0.002664	0.000695619		0.797861	0.0436462		0.221613	0.0021	0.000621337		0.827937	0.0265598
0.22328	0.003008	0.000561101		0.804111	0.0446739		0.22323	0.002128	0.000618129		0.834437	0.027076
0.224845	0.003368	0.000574721		0.810361	0.045677		0.224843	0.00215	0.000627535		0.840937	0.0276022
0.226485	0.002878	0.000663697		0.816611	0.0467601		0.226513	0.002118	0.000645573		0.847437	0.0281392
0.22828	0.002842	0.000721321		0.822861	0.047841		0.228127	0.002148	0.000638689		0.853937	0.0286879
0.230005	0.003194	0.000644853		0.829111	0.0489487		0.229843	0.002156	0.000619117		0.860437	0.0292477
0.23164	0.00277	0.000793826		0.835361	0.050049		0.231407	0.002076	0.000647677		0.866937	0.0298211
0.233285	0.003278	0.000650011		0.841611	0.0512631		0.23323	0.002134	0.000669153		0.873437	0.0304056
0.234845	0.002662	0.000908881		0.847861	0.0522266		0.235053	0.002154	0.000687958		0.879937	0.0310025
0.236485	0.003572	0.000688632		0.854111	0.0536883		0.23672	0.002198	0.000682432		0.886437	0.031614
0.23828	0.003106	0.000697242		0.860361	0.0546908		0.238333	0.002218	0.000701373		0.892937	0.0322391
0.239845	0.002832	0.000897326		0.866611	0.0562434		0.240053	0.00225	0.000712039		0.899437	0.0328766
0.241565	0.003634	0.000700554		0.872861	0.0572893		0.241773	0.002282	0.000739333		0.905937	0.0335282
0.24344	0.003166	0.000796948		0.879111	0.0589292		0.243283	0.00232	0.000755765		0.912437	0.0341956
0.245235	0.00288	0.000988974		0.885361	0.0602532		0.244743	0.002348	0.000743797		0.918937	0.0348765
0.24703	0.003404	0.000733407		0.891611	0.0617568		0.246357	0.00239	0.000761761		0.925437	0.0355719
0.248595	0.002996	0.000946888		0.897861	0.0628914		0.248127	0.002452	0.00076532		0.931937	0.0362825
0.25031	0.002774	0.00113664		0.904111	0.0647434		0.249897	0.002466	0.000781362		0.938437	0.0370113
0.25172	0.003442	0.000772654		0.910361	0.0659251		0.251563	0.002486	0.00079745		0.944937	0.0377553
0.25328	0.003422	0.000816232		0.916611	0.0678842		0.25318	0.00249	0.000801761		0.951437	0.0385156
0.255	0.002792	0.00125076		0.922861	0.0691149		0.25479	0.002558	0.000832751		0.957937	0.0392955
0.2568	0.00275	0.00131971		0.929111	0.0712067		0.256563	0.002566	0.000827022		0.964255	0.0400696
0.25844	0.003538	0.00083049		0.935187	0.0724499		0.25823	0.002592	0.000869548		0.970401	0.040837
0.26008	0.002432	0.00159348		0.941297	0.0746081		0.260003	0.002678	0.000873867		0.976546	0.0416215
0.26164	0.003516	0.000855603		0.947239	0.0758737		0.261667	0.002666	0.000897327		0.982526	0.0424009
0.263125	0.003146	0.00111294		0.953243	0.0781195		0.26318	0.002754	0.000903956		0.98835	0.0431784
0.264765	0.003508	0.000938778		0.959247	0.0799596		0.264843	0.002728	0.000877447		0.993892	0.0439308
0.26633	0.00356	0.000937646		0.965264	0.0813165		0.26641	0.002762	0.000879337		0.999297	0.0446792
0.26805	0.003774	0.000867817		0.971328	0.083802		0.267967	0.002774	0.00090012		1.00457	0.0454239
0.26977	0.003946	0.000813644		0.977226	0.0851825		0.269587	0.002802	0.000911402		1.00961	0.0461456
0.271645	0.003564	0.00100376		0.983194	0.0877803		0.271253	0.00285	0.000917458		1.01466	0.0468874
0.273435	0.00398	0.000860157		0.989001	0.0891918		0.273023	0.002798	0.000868869		1.01948	0.0476067
0.275235	0.003638	0.00105236		0.994897	0.0919157		0.274687	0.002816	0.000879537		1.02421	0.0482959
0.27664	0.00362	0.0010445		1.0005	0.0933249		0.276353	0.002854	0.000880623		1.02929	0.0491052
0.2782	0.003676	0.00105218		1.00623	0.0961178		0.278023	0.002854	0.000907836		1.03407	0.049853
0.28008	0.00354	0.00118625		1.01167	0.0975371		0.27974	0.002856	0.000892651		1.03874	0.050599
0.28172	0.003706	0.0010898		1.01728	0.100435		0.281407	0.002896	0.000943258		1.04323	0.0513155
0.283285	0.003636	0.00116577		1.02241	0.101815		0.283127	0.002942	0.000957655		1.04796	0.0521093
0.285	0.003858	0.0010792		1.02776	0.104723		0.284793	0.002954	0.000948855		1.05243	0.0528606
0.28664	0.00387	0.00110219		1.03276	0.106113		0.286513	0.002946	0.000920009		1.05661	0.0533316
0.288515	0.00401	0.00107213		1.03801	0.108713		0.28818	0.002936	0.000917064		1.06125	0.054374
0.290235	0.004118	0.00103451		1.04347	0.111536		0.289893	0.003058	0.00093889		1.06552	0.0551087
0.29172	0.004082	0.00107871		1.0483	0.112944		0.291823	0.003052	0.000957635		1.07005	0.0559363
0.2932	0.004102	0.00108275		1.05341	0.115649		0.293543	0.003002	0.000895731		1.07423	0.0566771
0.294845	0.004148	0.00112321		1.05876	0.118658		0.295107	0.002994	0.00088988		1.07868	0.0575153
0.296645	0.004194	0.00113645		1.06344	0.120082		0.296723	0.003008	0.000925853		1.08285	0.0582927
0.298515	0.004082	0.00123922		1.06843	0.122893		0.298383	0.003064	0.000937046		1.08688	0.0590417
0.30031	0.00403	0.00127686		1.07368	0.126087		0.300003	0.003082	0.000964409		1.0912	0.0598957
0.30188	0.003744	0.00149729		1.07822	0.127533		0.30146	0.003182	0.000975533		1.09516	0.0603857
0.30344	0.004236	0.00123571		1.08311	0.130457		0.303127	0.003186	0.000973671		1.09962	0.061558
0.304925	0.004654	0.00106992		1.08827	0.133875		0.304897	0.003226	0.000998131		1.10375	0.0623958
0.30672	0.004114	0.00136276		1.0927	0.135341		0.30667	0.003262	0.00103534		1.10764	0.0628916
0.30828	0.004934	0.00106043		1.09749	0.138385		0.308127	0.003298	0.00103733		1.11205	0.0641151
0.31	0.00417	0.00137912		1.10258	0.142022		0.30964	0.003316	0.00103546		1.11604	0.0649544
0.31164	0.00423	0.0013621		1.10691	0.143511		0.31125	0.00336	0.00104647		1.11991	0.0657625
0.313435	0.004452	0.00129409		1.11162	0.146682		0.313077	0.00338	0.00106863		1.12408	0.0667015
0.315155	0.004038	0.0015939		1.11664	0.15059		0.314847	0.003438	0.00106903		1.1279	0.0672108
0.316715	0.004746	0.00120287		1.12084	0.152088		0.316613	0.003484	0.00109582		1.13224	0.0685251
0.31828	0.004046	0.00169503		1.12545	0.155366		0.318283	0.003492	0.00112528		1.13611	0.0694083
0.319845	0.00494	0.00119012		1.13038	0.158591		0.319897	0.003556	0.0011653		1.13975	0.0701037
0.32156	0.004298	0.00158054		1.13558	0.163022		0.321617	0.003578	0.00116487		1.14396	0.0712396
0.323125	0.004806	0.00132148		1.1399	0.164644		0.32318	0.003514	0.0011817		1.14772	0.0717662
0.32477	0.00476	0.00135289		1.14461	0.168269		0.32474	0.003502	0.00117042		1.15204	0.0731785
0.326485	0.00478	0.00139689		1.14963	0.171842		0.326303	0.003546	0.00119422		1.15592	0.0741275
0.32828	0.005046	0.00131139		1.15489	0.176903		0.32802	0.003462	0.00110196		1.15959	0.0750274
0.330075	0.004802	0.00146983		1.15901	0.178525		0.329847	0.003496	0.00112434		1.16327	0.0759799
0.331955	0.005164	0.00131658		1.16356	0.182292		0.33146	0.003556	0.00114461		1.16668	0.0766832
0.33375	0.004854	0.00145664		1.16844	0.186074		0.333077	0.003606	0.00118042		1.1707	0.0779024
0.33508	0.005014	0.00138356		1.17361	0.19161		0.334687	0.00363	0.00118887		1.17428	0.0784335
0.33664	0.005046	0.00141158		1.17767	0.193288		0.33646	0.003654	0.00119482		1.17845	0.0796375
0.33828	0.004952	0.00145924		1.18217	0.197292		0.338177	0.00375	0.00122136		1.18308	0.0812217
0.33984	0.005154	0.00140044		1.18702	0.20136		0.33979	0.003778	0.00124044		1.18697	0.0820695
0.34172	0.005066	0.00150493		1.19215	0.20755		0.341407	0.003808	0.00127955		1.19138	0.0835367
0.34344	0.00522	0.00142252		1.19614	0.209271		0.343023	0.00381	0.00129536		1.19514	0.0841215
0.345005	0.005206	0.00149132		1.20059	0.213508		0.344687	0.003904	0.00130245		1.19946	0.0854635
0.346565	0.005268	0.00147478		1.20539	0.218685		0.346617	0.003928	0.00134366		1.20421	0.0872688
0.348125	0.005294	0.00147116		1.21037	0.224623		0.348493	0.003964	0.00130737		1.20805	0.0881563
0.349925	0.005304	0.0015235		1.21425	0.226369		0.349947	0.003984	0.00131398		1.21243	0.0893643
0.35156	0.005422	0.00152451		1.21861	0.230805		0.35146	0.004004	0.00130162		1.21722	0.0912385
0.35328	0.005382	0.00156904		1.22335	0.236359		0.353127	0.004	0.00133163		1.22109	0.0921651
0.35508	0.005492	0.00154437		1.22838	0.243062		0.354947	0.004108	0.00135607		1.22549	0.0938644
0.356875	0.005546	0.00157772		1.23227	0.244883		0.35656	0.004158	0.00136876		1.22923	0.0947795
0.35875	0.005584	0.00159321		1.23664	0.249626		0.358073	0.004186	0.00142422		1.23351	0.096048
0.360315	0.005664	0.00159067		1.24138	0.255697		0.35974	0.0042	0.00144194		1.23824	0.0980981
0.361875	0.005692	0.00161334		1.2463	0.263072		0.361513	0.004252	0.00144508		1.24202	0.0987429
0.363515	0.005748	0.00161276		1.25	0.264868		0.36323	0.004304	0.00147546		1.24634	0.100305
0.365155	0.005678	0.00165086					0.364897	0.004342	0.00147108		1.25109	0.102571
0.366875	0.005828	0.0016552					0.36651	0.004348	0.00148659		1.25488	0.10356
0.36867	0.005818	0.0016882					0.36818	0.00439	0.00150114		1.25921	0.104951
0.37039	0.005896	0.00169892					0.369897	0.004448	0.00155238		1.26397	0.107291
0.371875	0.005882	0.00175859					0.371617	0.004468	0.00155139		1.26774	0.10831
0.37336	0.005884	0.0017846					0.373337	0.00452	0.00159972		1.27206	0.109757
0.375	0.006336	0.00162959					0.375003	0.004488	0.00159834		1.27682	0.112241
0.376485	0.006166	0.00172456					0.376667	0.004546	0.00158915		1.28055	0.113471
0.378125	0.00621	0.00173556					0.378493	0.004586	0.00158146		1.28484	0.114838
0.379845	0.006244	0.00175356					0.380107	0.00457	0.00159615		1.28957	0.117407
0.381485	0.006118	0.00186967					0.38167	0.004556	0.00157047		1.29328	0.118475
0.3832	0.006256	0.00180614					0.383233	0.004658	0.00160969		1.29754	0.120023
0.385075	0.006128	0.00193306					0.384897	0.00471	0.00164165		1.3	0.121837
0.38672	0.006256	0.00188885					0.38672	0.004802	0.00167055
0.38844	0.00629	0.0019396					0.388387	0.004794	0.00166069
0.39016	0.006354	0.00194543					0.389947	0.004862	0.00166619
0.39172	0.006426	0.00193481					0.391307	0.004894	0.0016581
0.39336	0.006394	0.00198344					0.392863	0.004904	0.00170019
0.39508	0.006504	0.00194584					0.394583	0.004938	0.00169449
0.396565	0.006476	0.00198236					0.396407	0.004956	0.0017068
0.398205	0.006582	0.00196487					0.398127	0.005036	0.00173893
0.39992	0.00665	0.00199629					0.39974	0.005096	0.00176826
0.401715	0.00667	0.00202022					0.401353	0.005142	0.00178342
0.40336	0.006756	0.00201756					0.40323	0.005102	0.00181382
0.404845	0.006724	0.00206328					0.405103	0.005148	0.00182448
0.406565	0.006796	0.00207034					0.406717	0.005058	0.00181884
0.40836	0.006858	0.00207572					0.408337	0.005154	0.00182996
0.410155	0.006938	0.0020958					0.410107	0.005144	0.00187143
0.411955	0.006982	0.00213691					0.411827	0.005214	0.0018902
0.41367	0.007072	0.00214467					0.413437	0.005182	0.0018785
0.41539	0.007126	0.00216589					0.414897	0.005164	0.00182603
0.416875	0.007152	0.00214715					0.416407	0.005208	0.00184215
0.41836	0.007216	0.00218457					0.41818	0.005262	0.00187488
0.42008	0.007182	0.00217341					0.41995	0.005334	0.00188654
0.42164	0.007194	0.0022055					0.42156	0.005406	0.00190827
0.423435	0.007256	0.00222236					0.423233	0.005396	0.00194428
0.425155	0.007286	0.00223251					0.424847	0.005352	0.0019971
0.42672	0.007374	0.00224853					0.426513	0.00539	0.00202148
0.428285	0.0074	0.00225673					0.428283	0.005484	0.00203205
0.429765	0.00746	0.00229547					0.43005	0.005506	0.00206644
0.43156	0.007516	0.00233002					0.431773	0.005556	0.00210127
0.433125	0.007562	0.00232816					0.43323	0.005582	0.00212053
0.434845	0.00764	0.00236453					0.434847	0.005624	0.00213072
0.436485	0.007678	0.00237798					0.436617	0.00565	0.0021128
0.4382	0.007704	0.00238295					0.438177	0.005716	0.00212258
0.439845	0.00775	0.00240759					0.439843	0.005768	0.00217848
0.441645	0.007858	0.00242791					0.44151	0.005836	0.00219117
0.443435	0.007914	0.00245773					0.443123	0.005934	0.0022262
0.445235	0.007984	0.00248994					0.444843	0.00597	0.0022413
0.446955	0.008064	0.00249942					0.44651	0.006032	0.00224345
0.448435	0.00809	0.00250973					0.448077	0.006084	0.0022803
0.45	0.008098	0.00255543					0.449843	0.00613	0.00230406
0.451715	0.008002	0.00259913					0.451513	0.006178	0.00234092
0.453205	0.008156	0.00254951					0.453233	0.006222	0.0023575
0.455	0.008166	0.00262537					0.454897	0.006256	0.00238237
0.45664	0.008306	0.00262723					0.456513	0.006314	0.00239934
0.45844	0.00841	0.0026602					0.458073	0.006344	0.00243621
0.46008	0.008196	0.00281688					0.45995	0.006426	0.00245952
0.46164	0.008512	0.00269821					0.461773	0.00648	0.0024761
0.463205	0.008254	0.00286408					0.46344	0.006428	0.00245714
0.464925	0.008898	0.00261763					0.465153	0.006418	0.00248727
0.46672	0.008406	0.00290788					0.466877	0.0065	0.00253177
0.46836	0.00883	0.0027646					0.468597	0.006584	0.00257179
0.470075	0.008632	0.00289971					0.470053	0.006614	0.00259169
0.47172	0.009198	0.00268426					0.471463	0.006706	0.00257052
0.473125	0.009074	0.00273781					0.47302	0.0067	0.00258478
0.47469	0.009096	0.00277401					0.474637	0.006738	0.00262637
0.476485	0.008956	0.0029185					0.476253	0.00676	0.00263432
0.478125	0.009092	0.00292603					0.477863	0.006826	0.00266224
0.479925	0.009064	0.00297145					0.479583	0.006896	0.00268265
0.481715	0.00911	0.00299404					0.481303	0.006962	0.00271599
0.48344	0.009208	0.00294979					0.48302	0.006994	0.00273117
0.48508	0.009426	0.0029245					0.484897	0.007078	0.00276498
0.48664	0.009402	0.00299993					0.486617	0.007134	0.00275895
0.488205	0.009754	0.0028959					0.488283	0.00722	0.00278426
0.489845	0.009214	0.00317797					0.48995	0.007276	0.00281542
0.49141	0.009632	0.00301959					0.491617	0.007368	0.00284953
0.493125	0.00944	0.00316155					0.493387	0.007392	0.00284857
0.49477	0.00959	0.00316271					0.495003	0.007424	0.00287503
0.496565	0.009504	0.0032913					0.496563	0.00749	0.0028835
0.49836	0.009954	0.00314893					0.498127	0.007582	0.00292293
0.500155	0.009866	0.00324137					0.499947	0.00759	0.00294545
0.5018	0.01004	0.00322263					0.50172	0.007626	0.00299807
0.503435	0.010308	0.00318235					0.50344	0.007652	0.0029829
0.50492	0.010084	0.00331682					0.504947	0.007662	0.00298862
0.506565	0.010616	0.00314615					0.506563	0.00769	0.00301802
0.50844	0.009558	0.00374645					0.50818	0.007798	0.0030301
0.51	0.008608	0.00444907					0.509793	0.0078	0.00307754
0.51156	0.009782	0.00372105					0.511513	0.007702	0.00296877
0.51328	0.008036	0.00502714					0.513283	0.007756	0.0029857
0.514925	0.009526	0.00399307					0.514843	0.00756	0.00278616
0.516485	0.009066	0.00440552					0.516403	0.007554	0.00271057
0.518125	0.010134	0.00376651					0.518077	0.007538	0.00272082
0.51977	0.010356	0.00368162					0.519637	0.007622	0.00275898
0.521485	0.010538	0.00367192					0.521407	0.007752	0.00284407
0.52328	0.011636	0.00330514					0.52318	0.00786	0.00290435
0.525	0.010516	0.00387609					0.524843	0.007944	0.00298917
0.526795	0.011404	0.00351111					0.52651	0.008022	0.00302175
0.528435	0.011056	0.00371019					0.52797	0.00809	0.00306377
0.529765	0.010652	0.00396972					0.529583	0.008168	0.00311288
0.531565	0.011432	0.00368481					0.53141	0.008242	0.00315257
0.533435	0.010432	0.00427521					0.533077	0.00834	0.00320067
0.535	0.011458	0.0038211					0.53474	0.008418	0.00322667
0.53664	0.011186	0.0040354					0.536353	0.008456	0.00330021
0.53844	0.01106	0.0041522					0.538073	0.008498	0.00332214
0.540235	0.01266	0.00360358					0.539847	0.008576	0.00337848
0.541875	0.011146	0.00427507					0.541667	0.008642	0.00339362
0.543205	0.012248	0.00380199					0.543333	0.008726	0.00345689
0.54469	0.011618	0.00416923					0.545053	0.008768	0.00346543
0.54625	0.012036	0.00404679					0.546717	0.008872	0.00350046
0.54797	0.012056	0.00411285					0.54849	0.008968	0.00354574
0.54961	0.011934	0.00426145					0.55026	0.009028	0.00355114
0.551405	0.012568	0.0040501					0.551773	0.009002	0.00352336
0.553045	0.011906	0.00440163					0.553387	0.009046	0.00356274
0.55469	0.012784	0.00410499					0.555053	0.009118	0.00359075
0.556485	0.012384	0.00434098					0.556717	0.009194	0.00364279
0.55836	0.01275	0.00426332					0.558283	0.009286	0.003681
0.560235	0.012796	0.00433614					0.55979	0.009348	0.00368565
0.561795	0.01264	0.00445642					0.561457	0.00935	0.00369603
0.56336	0.012852	0.00438985					0.56297	0.009394	0.00373936
0.56508	0.012764	0.00452247					0.56469	0.009458	0.0037692
0.566645	0.012856	0.00456604					0.56646	0.009546	0.00382626
0.56828	0.01291	0.00459659					0.568283	0.009672	0.00386493
0.57	0.012872	0.00470954					0.57	0.00975	0.00391827
0.571795	0.013312	0.00461119					0.57167	0.00978	0.00396054
0.57336	0.013354	0.00468491					0.573283	0.009644	0.00391721
0.575005	0.013456	0.00471271					0.5749	0.009558	0.00387174
0.57664	0.01362	0.00475023					0.576567	0.009564	0.00387164
0.578435	0.013648	0.00482018					0.578387	0.00969	0.00393252
0.58008	0.013788	0.00486551					0.580157	0.00981	0.00402281
0.581715	0.014094	0.00481171					0.581927	0.00983	0.00407238
0.58344	0.014162	0.00490809					0.58344	0.009824	0.00412474
0.585155	0.014112	0.00505527					0.584847	0.009852	0.00414816
0.58664	0.014434	0.00497623					0.58646	0.009916	0.00416617
0.588125	0.014364	0.00503601					0.58823	0.010052	0.00422714
0.590005	0.014398	0.00512076					0.59	0.010128	0.00424331
0.591875	0.01448	0.0051952					0.591667	0.010176	0.00430625
0.593515	0.014888	0.00512357					0.59323	0.010232	0.00434786
0.59508	0.014366	0.0054494					0.594843	0.010324	0.00438399
0.59664	0.01528	0.00513389					0.596457	0.010438	0.00441035
0.59828	0.014322	0.00562483					0.59823	0.010528	0.0044826
0.6	0.01526	0.00527846					0.599847	0.010612	0.00452638
0.601485	0.014986	0.00550282					0.60146	0.010724	0.00457851
0.603205	0.015214	0.00547515					0.603023	0.010756	0.00460251
0.604845	0.015456	0.00549714					0.60474	0.010864	0.00463853
0.60656	0.015248	0.00569579					0.60651	0.010998	0.00468527
0.608285	0.015676	0.00550652					0.608127	0.011002	0.00466873
0.609925	0.015294	0.00558041					0.60974	0.011078	0.00471187
0.61172	0.015576	0.00556326					0.611407	0.011192	0.00479941
0.61367	0.015802	0.00563217					0.613073	0.011288	0.00484807
0.61547	0.015712	0.00583857					0.614743	0.011354	0.00491073
0.61711	0.016254	0.00571751					0.616563	0.011426	0.00495121
0.618675	0.016064	0.0058935					0.61823	0.01152	0.00498815
0.620315	0.01634	0.0058333					0.61995	0.011594	0.00502353
0.621955	0.016324	0.00599189					0.62167	0.01169	0.00505829
0.623515	0.016554	0.00603091					0.62339	0.011812	0.00508704
0.625315	0.016562	0.00612349					0.625107	0.011846	0.00515948
0.626875	0.01674	0.00614584					0.626773	0.011946	0.0052235
0.62844	0.01699	0.00614341					0.628387	0.012028	0.00526196
0.63008	0.017012	0.00628495					0.63	0.012102	0.00532615
0.63172	0.017244	0.00627796					0.631667	0.012226	0.00540067
0.63336	0.017204	0.00641402					0.633283	0.01226	0.00537393
0.635	0.01748	0.00641159					0.635	0.012376	0.00545883
0.636565	0.01754	0.00645642					0.636823	0.01249	0.00550199
0.638125	0.017606	0.00653222					0.638593	0.012616	0.00560508
0.63977	0.017886	0.0065486					0.64	0.012664	0.00564192
0.641645	0.017846	0.00671288					0.641357	0.01263	0.0056542
0.643515	0.0183	0.00671651					0.64297	0.012678	0.00566254
0.64508	0.017996	0.00686132					0.64474	0.012786	0.00573155
0.646795	0.01835	0.00683124					0.64641	0.012882	0.00577662
0.648515	0.018396	0.00689635					0.648077	0.013006	0.00584388
0.65	0.018396	0.00707159					0.64969	0.01305	0.00585158
0.65164	0.018614	0.00714302					0.651303	0.013122	0.00593084
0.65344	0.018842	0.00718944					0.653023	0.013112	0.00587668
0.655235	0.019148	0.00718961					0.654743	0.013226	0.005961
0.656875	0.019106	0.00736041					0.65656	0.013346	0.00598103
0.65844	0.019524	0.00727938					0.65823	0.013486	0.00610121
0.660075	0.01933	0.0074565					0.659897	0.013592	0.00616152
0.661645	0.019742	0.00738208					0.661617	0.013692	0.00623549
0.66328	0.01966	0.00753777					0.663387	0.013772	0.00625036
0.665075	0.019918	0.00762611					0.665	0.013816	0.00625156
0.666795	0.02009	0.00768929					0.666563	0.013842	0.00631728
0.668435	0.020154	0.00784187					0.66823	0.013972	0.00638093
0.670155	0.020444	0.00790631					0.669793	0.014034	0.00643373
0.671955	0.02067	0.00797813					0.671567	0.014162	0.00650944
0.67375	0.020768	0.00807144					0.673283	0.01428	0.00650926
0.675235	0.020862	0.00807433					0.67495	0.01436	0.0065625
0.676955	0.02108	0.00806861					0.676563	0.014358	0.00662096
0.678515	0.021044	0.00824841					0.678177	0.014394	0.00667702
0.68	0.02125	0.00830054					0.67979	0.014502	0.0067579
0.681645	0.021242	0.00841915					0.68141	0.014598	0.00678327
0.68344	0.021606	0.0084518					0.68302	0.014706	0.00684746
0.685235	0.021644	0.00860128					0.684637	0.014782	0.00687017
0.686715	0.021812	0.00867227					0.68625	0.014884	0.00697086
0.688205	0.021896	0.00879174					0.688077	0.015012	0.00702739
0.689845	0.021834	0.00895638					0.689793	0.01514	0.00714213
0.69141	0.022182	0.00893081					0.691457	0.015266	0.00715389
0.693125	0.0224	0.00903809					0.69323	0.015346	0.00721731
0.69492	0.02283	0.00907186					0.69505	0.015424	0.00730979
0.69664	0.02325	0.00907858					0.69667	0.01558	0.00740319
0.69844	0.023326	0.00923526					0.69818	0.01565	0.00745472
0.700235	0.023716	0.00927016					0.699743	0.015744	0.0074691
0.701795	0.023828	0.00933568					0.701457	0.015832	0.00752898
0.70344	0.02387	0.00941389					0.70318	0.015932	0.00758584
0.705235	0.023976	0.00957763					0.704847	0.016052	0.00765267
0.7068	0.02399	0.00978745					0.706407	0.016152	0.0077179
0.70836	0.024514	0.00977961					0.708023	0.016242	0.00778076
0.71008	0.024446	0.00995495					0.70974	0.016332	0.00782944
0.71164	0.02478	0.0099487					0.711563	0.016426	0.00791299
0.71328	0.02499	0.0100464					0.713283	0.01659	0.00800293
0.71477	0.02503	0.0101683					0.714897	0.016692	0.00807462
0.716405	0.025274	0.0102611					0.71646	0.016834	0.00817349
0.718125	0.025464	0.0104074					0.71823	0.016974	0.00824111
0.719845	0.025654	0.010499					0.720053	0.017092	0.00832805
0.72156	0.025838	0.0106249					0.721667	0.017084	0.00832549
0.723125	0.026144	0.0106527					0.723283	0.017204	0.00836142
0.72492	0.026342	0.0107909					0.72474	0.017254	0.00844172
0.726645	0.026574	0.0109103					0.726253	0.01738	0.00853421
0.728515	0.026936	0.0110048					0.72797	0.01755	0.00862878
0.730155	0.027066	0.0111854					0.729687	0.01765	0.00867947
0.731715	0.027302	0.0112028					0.731407	0.017754	0.00872876
0.73344	0.027484	0.0112756					0.733073	0.017832	0.00879242
0.73508	0.027694	0.0113993					0.734847	0.017964	0.00887955
0.73664	0.027878	0.0115697					0.73651	0.018116	0.00896051
0.73836	0.028058	0.0117231					0.73818	0.01822	0.00903774
0.740075	0.028326	0.0117991					0.739843	0.018434	0.00912609
0.741795	0.02855	0.0118747					0.741563	0.018556	0.00922434
0.74336	0.028584	0.0117708					0.74323	0.01867	0.00930821
0.745	0.028704	0.0117826					0.744847	0.018872	0.00942189
0.74664	0.028894	0.0119006					0.746617	0.018972	0.00948264
0.748205	0.029194	0.0120055					0.74818	0.01906	0.00951895
0.75	0.029458	0.012164					0.74995	0.019178	0.00958643
0.751565	0.029726	0.0123158					0.751827	0.019344	0.00971284
0.753285	0.030014	0.0124958					0.753593	0.019564	0.00986674
0.75508	0.030372	0.0126641					0.755053	0.019654	0.00991311
0.75688	0.030664	0.0128267					0.75651	0.019708	0.00996587
0.758435	0.030914	0.0129024					0.758073	0.019854	0.0100273
0.76	0.031132	0.012935					0.759737	0.01997	0.0101196
0.761715	0.031318	0.0130817					0.76141	0.020046	0.0102182
0.76328	0.031502	0.0132311					0.763073	0.020172	0.0102929
0.764845	0.031816	0.0133791					0.764737	0.020304	0.0103644
0.76641	0.03206	0.0134624					0.766303	0.020378	0.0104322
0.768125	0.032328	0.0135611					0.767917	0.020542	0.0104834
0.769845	0.032576	0.013753					0.76969	0.020698	0.0105711
0.771485	0.032804	0.0139503					0.77146	0.020874	0.0106786
0.7732	0.033204	0.0140954					0.773077	0.021078	0.0108014
0.77492	0.03339	0.0142833					0.774793	0.02128	0.0109071
0.776485	0.033796	0.0143853					0.776613	0.021442	0.0110211
0.7782	0.03392	0.0146434					0.778283	0.021476	0.0110044
0.779845	0.034278	0.0147898					0.7799	0.021562	0.0110826
0.781565	0.034568	0.0149571					0.781513	0.02169	0.011215
0.78328	0.03488	0.0151601					0.783123	0.021876	0.011376
0.785235	0.035404	0.0153713					0.78495	0.022092	0.0114628
0.78703	0.03569	0.015581					0.786613	0.022256	0.011527
0.788515	0.035948	0.0155646					0.788233	0.022342	0.0115888
0.790155	0.036146	0.0156686					0.789793	0.022464	0.0117117
0.79164	0.036452	0.015882					0.79141	0.02231	0.0118028
0.793205	0.036744	0.016133					0.79318	0.022278	0.011911
0.79484	0.037002	0.0163407					0.794997	0.02238	0.0120428
0.796565	0.037356	0.0164404					0.796823	0.022534	0.0121949
0.79828	0.037712	0.0165999					0.79849	0.022664	0.012292
0.799845	0.038118	0.016683					0.800157	0.02287	0.0124029
0.801485	0.038376	0.0168671					0.80177	0.023114	0.0125257
0.803045	0.038654	0.0170426					0.803543	0.02326	0.0126319
0.80461	0.03895	0.0171977					0.805103	0.02331	0.0125728
0.80625	0.039284	0.0173644					0.806667	0.02337	0.0126083
0.80805	0.039732	0.0175511					0.808387	0.023566	0.0126999
0.809845	0.03999	0.0177907					0.810053	0.023828	0.0128641
0.81164	0.040454	0.0179691					0.811617	0.024006	0.0129592
0.81344	0.040714	0.0182154					0.813023	0.02417	0.0130533
0.81508	0.041166	0.0184201					0.814743	0.024304	0.0131193
0.816795	0.041442	0.0184211					0.816407	0.024536	0.0132414
0.81852	0.041738	0.0186239					0.81813	0.024726	0.0133089
0.82008	0.04214	0.0188763					0.819743	0.024948	0.0134245
0.82172	0.042506	0.0191476					0.82146	0.02508	0.0135256
0.82336	0.042948	0.0193227					0.82318	0.025282	0.0136554
0.82508	0.043336	0.0194553					0.824893	0.025462	0.01376
0.8268	0.043682	0.019624					0.826617	0.02564	0.0138727
0.82844	0.044062	0.0198481					0.828387	0.0258	0.0139985
0.83008	0.044418	0.0201065					0.830053	0.026052	0.0141643
0.83164	0.044856	0.0203035					0.831773	0.026216	0.0143124
0.83328	0.045178	0.0205072					0.833437	0.026432	0.0144364
0.83492	0.045674	0.0207206					0.835103	0.026456	0.0144078
0.836485	0.046114	0.0209398					0.83672	0.02655	0.0144841
0.838205	0.046504	0.021239					0.838283	0.026814	0.014671
0.84008	0.047006	0.0214963					0.840053	0.027032	0.014862
0.841875	0.047466	0.0217866					0.841773	0.027216	0.0149707
0.843515	0.047908	0.0219684					0.843387	0.027378	0.0150179
0.845	0.048126	0.0219416					0.844847	0.027526	0.0150683
0.846565	0.04846	0.0220075					0.84651	0.027708	0.015204
0.84836	0.048924	0.0223162					0.84818	0.02789	0.0153175
0.84992	0.049286	0.0226729					0.84974	0.028054	0.0154309
0.851485	0.049636	0.0229292					0.851407	0.028192	0.0155194
0.853205	0.050044	0.0231033					0.853073	0.028318	0.0155898
0.854925	0.050508	0.023265					0.85469	0.02854	0.015729
0.85656	0.050882	0.0234692					0.856353	0.028744	0.0158754
0.858205	0.051226	0.0236961					0.858123	0.028582	0.0156255
0.859765	0.051696	0.0239672					0.860003	0.028866	0.0158377
0.861485	0.05216	0.0242271					0.861667	0.029112	0.0159804
0.863125	0.052648	0.0244867					0.863337	0.029244	0.0160745
0.864765	0.053122	0.0247051					0.86495	0.02949	0.0162592
0.866485	0.053538	0.0249305					0.86672	0.029786	0.0164545
0.868285	0.054178	0.0252137					0.868333	0.030004	0.0166183
0.870235	0.054748	0.0255449					0.869843	0.0302	0.0167386
0.871875	0.055178	0.0256973					0.871403	0.030358	0.0168594
0.873515	0.055482	0.0257144					0.87318	0.030408	0.0169925
0.875235	0.05593	0.0259703					0.874843	0.03069	0.0170947
0.87672	0.056342	0.0262958					0.876563	0.030836	0.0172165
0.878205	0.056724	0.0265764					0.87818	0.03101	0.0173144
0.88	0.057248	0.0267701					0.879793	0.031252	0.0174785
0.88172	0.057802	0.0269333					0.881563	0.03132	0.0175875
0.88336	0.058196	0.0270889					0.883233	0.031388	0.0177254
0.885	0.05855	0.0273278					0.885053	0.031668	0.0179074
0.886565	0.058978	0.0275647					0.886717	0.031916	0.0180707
0.8882	0.059394	0.0277703					0.888283	0.032046	0.0181965
0.889845	0.059842	0.0279753					0.889897	0.032196	0.0182653
0.891485	0.060376	0.0282505					0.891353	0.032216	0.0181866
0.8932	0.06093	0.0285343					0.892867	0.032396	0.0182892
0.895	0.061394	0.0288164					0.89448	0.03262	0.0185058
0.8968	0.062022	0.0291581					0.896253	0.032954	0.0187379
0.89867	0.062664	0.0294819					0.89813	0.033158	0.0188906
0.90047	0.06328	0.029783					0.899793	0.033314	0.0189939
0.901875	0.06368	0.0298305					0.90146	0.033546	0.0190808
0.90344	0.064026	0.029899					0.90302	0.033754	0.0192232
0.905235	0.064614	0.030222					0.90474	0.033988	0.019347
0.9068	0.065094	0.0306143					0.906457	0.03422	0.0195044
0.90836	0.06549	0.030929					0.908127	0.034418	0.0196737
0.91	0.066024	0.0311293					0.909843	0.034678	0.0198317
0.91164	0.066712	0.0313072					0.91151	0.034938	0.0199921
0.91336	0.067198	0.0315724					0.913177	0.035158	0.0201461
0.915005	0.067622	0.0318557					0.91495	0.03529	0.0201908
0.916485	0.068072	0.0321096					0.916823	0.03539	0.0202208
0.91797	0.068476	0.0323232					0.918543	0.035634	0.0203417
0.91961	0.06914	0.0326218					0.920153	0.035802	0.0204432
0.921405	0.069778	0.0329375					0.921823	0.036028	0.020639
0.923125	0.070398	0.0332545					0.923543	0.036308	0.0208627
0.925	0.071082	0.0336236					0.925057	0.03655	0.0210661
0.9268	0.071672	0.0338778					0.92646	0.03676	0.0212413
0.92828	0.072116	0.0339791					0.928127	0.036976	0.0213258
0.92969	0.072362	0.0339211					0.929843	0.037248	0.0214392
0.931485	0.072882	0.0341342					0.93146	0.037428	0.0215706
0.933045	0.073518	0.0346349					0.93297	0.037562	0.021638
0.934845	0.074172	0.0350682					0.93448	0.037686	0.0217419
0.93656	0.074704	0.0353341					0.936197	0.03794	0.0219182
0.938285	0.075374	0.0355449					0.937967	0.038168	0.0220554
0.940005	0.076042	0.0358715					0.93974	0.038502	0.022268
0.941715	0.076582	0.0361791					0.94146	0.038764	0.0224465
0.94336	0.07719	0.0364978					0.94318	0.039078	0.0226307
0.945	0.077824	0.0367927					0.94474	0.03935	0.0228011
0.94672	0.078492	0.0371409					0.94651	0.039638	0.023002
0.94836	0.079222	0.0374891					0.948233	0.03982	0.0230444
0.950075	0.079962	0.0378772					0.949843	0.039942	0.023125
0.9518	0.08064	0.0382927					0.951513	0.040208	0.0233339
0.953515	0.081322	0.0386362					0.953283	0.040576	0.0236084
0.955235	0.081912	0.0388852					0.955	0.040802	0.0237764
0.957035	0.08262	0.0391993					0.956773	0.04107	0.0238991
0.958595	0.083286	0.03941					0.958333	0.04122	0.0240547
0.960005	0.0836	0.0394066					0.959947	0.04149	0.0242076
0.96164	0.08419	0.0396763					0.961613	0.041754	0.0243513
0.96328	0.084804	0.0400569					0.963287	0.041958	0.024519
0.96484	0.085262	0.0405233					0.964893	0.042154	0.0246819
0.966485	0.08599	0.0408058					0.966457	0.042436	0.0248801
0.96828	0.08675	0.0409835					0.968073	0.042692	0.0251037
0.969845	0.087414	0.0411683					0.96974	0.04237	0.024763
0.971405	0.087942	0.0414103					0.97151	0.04272	0.0249608
0.973045	0.088488	0.0417236					0.973333	0.043048	0.0251849
0.97469	0.089196	0.042103					0.974893	0.043204	0.0252523
0.97633	0.089878	0.0424768					0.976407	0.043408	0.0253403
0.97805	0.090624	0.0428367					0.978073	0.043732	0.025562
0.97977	0.09134	0.0432					0.979893	0.044134	0.0258882
0.981565	0.091964	0.0435321					0.98151	0.0443	0.0261221
0.98328	0.092716	0.0438392					0.98292	0.044426	0.0262926
0.985	0.093534	0.0441744					0.984637	0.044636	0.0264624
0.986715	0.094214	0.0443313					0.986353	0.044818	0.0266501
0.988435	0.095024	0.0446759					0.988023	0.04511	0.0267668
0.99	0.095568	0.0450625					0.989637	0.045394	0.026984
0.99172	0.09615	0.0453792					0.991353	0.04571	0.0271363
0.99352	0.095294	0.044249					0.993073	0.046072	0.0273614
0.995315	0.09642	0.0446914					0.994793	0.046412	0.0275529
0.996955	0.097398	0.0451598					0.996563	0.046686	0.027751
0.998515	0.098176	0.0456803					0.998283	0.04709	0.0279613
1.00008	0.098972	0.0461879					0.99995	0.047392	0.028189
1.00157	0.099636	0.0465202					1.00162	0.047748	0.0284629
1.00313	0.100338	0.0468406					1.00344	0.048108	0.0286861
1.00484	0.101112	0.0471208					1.00516	0.04827	0.0287616
1.00649	0.10185	0.0474562					1.00662	0.04835	0.0287342
1.00828	0.10267	0.0478438					1.00802	0.048564	0.0288994
1.01	0.103544	0.0482293					1.00969	0.04597	0.0263032
1.01172	0.104334	0.0485357					1.01162	0.046984	0.027132
1.01344	0.105158	0.0488846					1.01344	0.047478	0.0275109
1.01524	0.106124	0.0492427					1.0149	0.047888	0.0278731
1.01672	0.106718	0.049352					1.01646	0.048182	0.0280757
1.01836	0.107252	0.0495903					1.01797	0.048552	0.0284043
1.02008	0.107842	0.0501788					1.01964	0.04896	0.0286613
1.02157	0.108514	0.0507652					1.02141	0.049416	0.0290248
1.0232	0.109286	0.0511175					1.02318	0.049842	0.0293133
1.025	0.110068	0.0512821					1.02474	0.050236	0.0296157
1.02672	0.110914	0.0514286					1.02635	0.050612	0.0299117
1.02836	0.111496	0.0516518					1.02818	0.05108	0.030213
1.02992	0.112066	0.0519572					1.03005	0.05036	0.0293906
1.03157	0.112936	0.0523917					1.03177	0.050036	0.0289657
1.03328	0.113952	0.0528365					1.03344	0.050412	0.0292136
1.035	0.114806	0.053215					1.0351	0.050872	0.0296334
1.03664	0.114956	0.05298					1.03688	0.051434	0.0301068
1.03836	0.115176	0.0528104					1.03849	0.05187	0.0304574
1.04015	0.11626	0.0533759					1.04	0.052196	0.0307477
1.04172	0.11711	0.0536015					1.04151	0.052516	0.0309225
1.04329	0.117926	0.0538611					1.04328	0.05295	0.031214
1.04493	0.118968	0.0543637					1.04495	0.053316	0.0314419
1.04656	0.11966	0.0548737					1.04662	0.053596	0.0317491
1.04828	0.12022	0.055039					1.04818	0.053884	0.0319179
1.05015	0.12082	0.0550175					1.04984	0.054292	0.0322101
1.0518	0.121794	0.0552342					1.05151	0.05463	0.0324074
1.05336	0.122654	0.0555742					1.05323	0.05502	0.0326434
1.05492	0.123436	0.056001					1.05495	0.055402	0.0328762
1.05664	0.124416	0.0565638					1.05656	0.05575	0.0331305
1.05836	0.125304	0.057029					1.05807	0.056086	0.033355
1.06001	0.126186	0.0574689					1.05969	0.056298	0.0335694
1.06157	0.126936	0.0578311					1.06146	0.055858	0.0329829
1.06336	0.127668	0.0581888					1.06308	0.05597	0.0329943
1.065	0.128474	0.0585321					1.06469	0.056382	0.0332768
1.0668	0.129442	0.0589802					1.0664	0.056936	0.0337243
1.06867	0.130648	0.0595433					1.06813	0.057552	0.0341545
1.07047	0.131756	0.0599662					1.0699	0.058022	0.0344189
1.07211	0.132748	0.0603644					1.07151	0.05834	0.034612
1.07351	0.133372	0.0604671					1.07318	0.058646	0.0348273
1.07508	0.13417	0.0606974					1.07479	0.05896	0.0350206
1.07672	0.135218	0.0612794					1.07646	0.059286	0.0353047
1.07828	0.135982	0.061924					1.07813	0.059604	0.0355453
1.08	0.136898	0.0624071					1.07984	0.059962	0.0358132
1.08172	0.137834	0.0625512					1.08156	0.06043	0.0361015
1.08336	0.138798	0.0628533					1.08318	0.060918	0.0364478
1.085	0.139688	0.0632269					1.085	0.0613	0.0367524
1.08657	0.140494	0.0636165					1.08677	0.061638	0.036958
1.08828	0.141212	0.0638705					1.08844	0.061802	0.0369681
1.08993	0.14196	0.0640416					1.0901	0.062086	0.0371084
1.09156	0.14291	0.0644591					1.09182	0.062594	0.0375063
1.09329	0.144026	0.0649359					1.09354	0.063202	0.0379445
1.09492	0.145052	0.0653422					1.09511	0.062762	0.0374547
1.09665	0.146112	0.0657767					1.09656	0.063016	0.0376425
1.09813	0.146926	0.0658944					1.09818	0.063368	0.0378701
1.09977	0.147902	0.0661929					1.09974	0.063712	0.0380577
1.10156	0.149144	0.0668121					1.10136	0.064142	0.0383454
1.1032	0.149826	0.0673955					1.10297	0.064554	0.0385846
1.10492	0.150542	0.0677916					1.10459	0.06491	0.0388581
1.10679	0.151538	0.0680516					1.1063	0.065354	0.0391666
1.10859	0.152652	0.0683882					1.10797	0.06572	0.0394133
1.11031	0.153486	0.0687491					1.10974	0.06612	0.0396739
1.11196	0.154152	0.0690594					1.11151	0.066544	0.0399775
1.11344	0.154992	0.0694272					1.11328	0.066976	0.0403128
1.11508	0.155908	0.069853					1.11495	0.067538	0.0406899
1.11672	0.156864	0.0703214					1.11667	0.06796	0.0408906
1.11836	0.157976	0.0708155					1.11844	0.068366	0.0411462
1.12007	0.159166	0.0713502					1.12	0.068448	0.0411086
1.12172	0.160372	0.0717957					1.12156	0.068678	0.0412546
1.12352	0.161512	0.0722644					1.12313	0.069074	0.0416071
1.12523	0.162528	0.0726659					1.12485	0.069616	0.0420001
1.1268	0.163388	0.0729806					1.12677	0.070086	0.0422889
1.12844	0.164298	0.0733042					1.12844	0.07042	0.0424299
1.12984	0.16518	0.0735014					1.13005	0.07067	0.0425826
1.1314	0.16623	0.0738072					1.13167	0.07098	0.0427709
1.13328	0.167546	0.0744774					1.13318	0.071234	0.0429319
1.13468	0.168234	0.0750304					1.13479	0.071612	0.0432221
1.13633	0.16903	0.0753768					1.13651	0.072024	0.0434665
1.13804	0.170132	0.0756852					1.13828	0.071872	0.0432288
1.13976	0.171658	0.0761432					1.1399	0.07204	0.0432992
1.14156	0.172788	0.0766754					1.14151	0.072474	0.0436567
1.14321	0.173714	0.0771203					1.14313	0.072986	0.0440153
1.14477	0.174464	0.0774918					1.14479	0.073256	0.0441053
1.14648	0.175458	0.0778905					1.14656	0.073714	0.0443646
1.14813	0.176694	0.0784027					1.14839	0.07443	0.044864
1.14985	0.177934	0.0788472					1.15011	0.075064	0.0453047
1.15164	0.179314	0.0793818					1.15167	0.075474	0.0455372
1.15344	0.180678	0.0799098					1.15318	0.075514	0.0457168
1.15492	0.181674	0.0801663					1.1549	0.075882	0.0459354
1.15672	0.183106	0.0807304					1.15656	0.076256	0.0461515
1.1586	0.184692	0.0814526					1.15823	0.076724	0.0463831
1.16016	0.185678	0.0820833					1.15979	0.07717	0.0466779
1.1618	0.18662	0.0825233					1.16141	0.077536	0.0469497
1.16359	0.188044	0.0829539					1.16308	0.077914	0.0472963
1.16546	0.18957	0.08344					1.16474	0.078336	0.04754
1.16704	0.190614	0.0838827					1.16651	0.078842	0.0478671
1.16836	0.191164	0.0841723					1.16828	0.079268	0.0481472
1.16985	0.19206	0.0845869					1.17	0.079846	0.0484659
1.17141	0.193096	0.0850385					1.17167	0.080372	0.0488262
1.17305	0.194362	0.0855603					1.17338	0.080866	0.0491092
1.17477	0.195716	0.0860956					1.17521	0.079752	0.0478278
1.17649	0.197064	0.0866497					1.17667	0.080114	0.0480005
1.17813	0.198268	0.0871799					1.17828	0.080576	0.0483522
1.17985	0.19925	0.0876996					1.17979	0.081202	0.0489
1.18156	0.200574	0.0882577					1.18141	0.081798	0.0493541
1.18344	0.20194	0.0888531					1.18307	0.082286	0.0496748
1.18524	0.203396	0.0894016					1.18469	0.0827	0.0499128
1.1868	0.204484	0.0897252					1.1863	0.083118	0.0501869
1.18836	0.20547	0.090073					1.18797	0.083532	0.0505514
1.19	0.206808	0.0906924					1.18964	0.084196	0.0509555
1.19156	0.207688	0.0913054					1.19135	0.084642	0.0512829
1.1932	0.208596	0.0917323					1.19318	0.085214	0.0516366
1.19493	0.210042	0.0922027					1.19495	0.085748	0.051948
1.1968	0.211764	0.0927212					1.19662	0.086296	0.0523349
1.19836	0.21305	0.0932272					1.19818	0.086826	0.052699
1.2	0.213902	0.093628					1.1999	0.08722	0.0529135
1.20164	0.214438	0.0938339					1.20157	0.08749	0.0529507
1.20344	0.215092	0.0940936					1.20344	0.088018	0.0532395
1.20516	0.215956	0.0944508					1.20526	0.08868	0.0536671
1.20695	0.216718	0.0947369					1.20708	0.089344	0.0541369
1.20867	0.217968	0.095261					1.20859	0.089502	0.0544492
1.21023	0.219172	0.0956714					1.21005	0.089486	0.0546793
1.21165	0.220124	0.0959101					1.21167	0.08997	0.0548699
1.21313	0.221068	0.0961159					1.21349	0.090434	0.0551025
1.21508	0.222732	0.0969469					1.2151	0.090942	0.0553749
1.21704	0.223946	0.097724					1.21672	0.09137	0.0556689
1.21852	0.223898	0.0977506					1.21823	0.091828	0.0559699
1.22	0.22419	0.0975923					1.21979	0.09231	0.0562633
1.22164	0.225478	0.097875					1.22151	0.092832	0.0565835
1.22328	0.227048	0.0984736					1.22323	0.09342	0.0569005
1.225	0.228518	0.0992668					1.22495	0.092648	0.0559844
1.22664	0.229928	0.10002					1.22651	0.093328	0.0565165
1.2282	0.231216	0.100653					1.22807	0.093922	0.0569992
1.22985	0.23254	0.101207					1.22979	0.094692	0.0575261
1.23156	0.233976	0.101768					1.23156	0.095272	0.0578656
1.2332	0.235334	0.102292					1.23323	0.09557	0.0578808
1.23492	0.236828	0.102919					1.23485	0.09608	0.0581469
1.23672	0.238516	0.103627					1.23651	0.096646	0.0586171
1.23859	0.240286	0.104464					1.23813	0.097306	0.0591434
1.24039	0.242034	0.105193					1.23974	0.097902	0.0595029
1.24211	0.243742	0.105855					1.24151	0.098372	0.0597084
1.24368	0.245064	0.106234					1.24313	0.098786	0.0599495
1.24524	0.24624	0.106703					1.24474	0.099248	0.0602644
1.24696	0.247744	0.107454					1.24651	0.09983	0.060643
1.24852	0.248766	0.108115					1.24823	0.100414	0.0610502
1.25032	0.249892	0.1087					1.25	0.100884	0.0613435
1.25188	0.251424	0.109185					1.25177	0.101406	0.0616131
1.25351	0.252922	0.109609					1.25349	0.101966	0.0619854
1.25508	0.254276	0.110045					1.25505	0.102614	0.0623774
1.25672	0.255498	0.110566					1.25688	0.103262	0.0627671
1.25836	0.256612	0.111095					1.25839	0.103598	0.06287
1.26008	0.25771	0.111578					1.26005	0.104018	0.0630696
1.26164	0.258844	0.111972					1.26177	0.104728	0.0635663
1.26313	0.260076	0.112416					1.26359	0.105396	0.064093
1.26477	0.261386	0.112969					1.265	0.10581	0.0644351
1.26656	0.262972	0.113767					1.2663	0.104548	0.0631926
1.26844	0.2648	0.114562					1.26792	0.103784	0.0622434
1.26992	0.265898	0.114924					1.26969	0.10473	0.0628268
1.27171	0.267306	0.115533					1.27146	0.105598	0.0634246
1.27344	0.268648	0.116291					1.27313	0.106396	0.0639774
1.27493	0.269708	0.116869					1.27469	0.106976	0.0643924
1.27656	0.271254	0.117507					1.27636	0.10768	0.0648589
1.27836	0.273224	0.118151					1.27807	0.108352	0.0653064
1.28016	0.274844	0.118811					1.27979	0.109032	0.0657282
1.28172	0.276076	0.11937					1.28167	0.10976	0.0662101
1.28328	0.27725	0.119839					1.28339	0.110564	0.0667626
1.28485	0.278386	0.120345					1.285	0.111298	0.0672948
1.28649	0.279778	0.120908					1.28677	0.111954	0.0677122
1.28812	0.28143	0.121643					1.28854	0.11256	0.0679806
1.28984	0.283206	0.1224					1.2901	0.112798	0.0679902
1.29164	0.284902	0.123114					1.29167	0.113134	0.0681678
1.29328	0.286672	0.12387					1.29318	0.11362	0.0686326
1.29508	0.288452	0.124635					1.29485	0.114196	0.0691624
1.29688	0.290278	0.125394					1.29662	0.114862	0.0695808
1.29867	0.292158	0.126188					1.29828	0.115394	0.0698181
1.30016	0.293658	0.126695					1.29995	0.11594	0.0701012
1.30187	0.295288	0.127327					1.30151	0.116514	0.0704386
1.30367	0.296692	0.128002					1.30313	0.117064	0.0707949
1.30507	0.297	0.128251					1.30484	0.117574	0.0711259
1.30665	0.297868	0.128708					1.30646	0.11815	0.0715096
1.30844	0.299258	0.129171					1.30802	0.115704	0.0690818
1.31008	0.299328	0.128869					1.30964	0.116218	0.069411
1.31171	0.299956	0.129222					1.3113	0.117154	0.0700711
1.31328	0.301194	0.129818					1.31297	0.118082	0.070725
1.31485	0.302346	0.130317					1.31469	0.118966	0.0713102
1.31648	0.303508	0.13071					1.3163	0.119516	0.0715753
1.31828	0.30473	0.13108					1.31807	0.120272	0.0720099
1.31992	0.30585	0.131394					1.31985	0.121174	0.0726179
1.32172	0.306268	0.131272					1.32161	0.122038	0.0732619
1.32351	0.307816	0.131884					1.32313	0.12253	0.0736516
1.32532	0.30973	0.132701					1.32474	0.123076	0.0740663
1.32679	0.31165	0.13347					1.32656	0.12375	0.0744062
1.32836	0.313282	0.134154					1.32823	0.124378	0.0747503
1.33024	0.314994	0.135038					1.32989	0.12498	0.0750994
1.3318	0.31655	0.135784					1.33151	0.125452	0.0753595
1.33329	0.317906	0.136182					1.33318	0.125924	0.0756562
1.335	0.319604	0.136655					1.3349	0.12661	0.0760496
1.33656	0.31907	0.136066					1.33667	0.127322	0.076499
1.33821	0.318292	0.135544					1.33833	0.125904	0.0749598
1.33977	0.319882	0.13627					1.34	0.125762	0.0746118
1.34149	0.32155	0.137022					1.34156	0.12596	0.0746189
1.34312	0.323432	0.137813					1.34313	0.12679	0.0751948
1.34485	0.3252	0.138595					1.34495	0.127612	0.0757286
1.34648	0.326994	0.139382					1.34662	0.12814	0.0758705
1.34805	0.32872	0.14014					1.34833	0.128808	0.0762704
1.34977	0.330654	0.140936					1.34984	0.129378	0.0767742
1.35164	0.33266	0.141876					1.35135	0.129904	0.0771959
1.35343	0.334508	0.142724					1.35302	0.130494	0.0775083
1.35532	0.336494	0.143608					1.35469	0.131156	0.0778497
1.35688	0.338282	0.14424					1.35636	0.13179	0.078182
1.35852	0.34022	0.144977					1.35802	0.13244	0.0785602
1.36016	0.342234	0.145803					1.35974	0.133168	0.0789789
1.36172	0.343388	0.146419					1.36141	0.133792	0.0794135
1.36336	0.344312	0.146949					1.36313	0.134378	0.0797189
1.36516	0.34647	0.147855					1.3649	0.135004	0.080099
1.36688	0.34895	0.148726					1.36651	0.135574	0.080479
1.36836	0.350588	0.149336					1.36818	0.13618	0.0808528
1.37	0.350968	0.149347					1.36995	0.136922	0.0813326
1.37164	0.349666	0.148389					1.37167	0.137632	0.0817597
1.37336	0.351826	0.149407					1.37334	0.137914	0.0817578
1.37508	0.354256	0.150483					1.37505	0.138502	0.0820794
1.37672	0.356488	0.151461					1.37693	0.139532	0.0828365
1.37844	0.358744	0.152411					1.37875	0.14051	0.0834567
1.38016	0.36042	0.153084					1.38016	0.140926	0.0837876
1.38187	0.36226	0.153863					1.38162	0.141048	0.0838149
1.38344	0.364306	0.154681					1.38323	0.14124	0.0837097
1.38501	0.366102	0.155363					1.38495	0.141788	0.0839559
1.38672	0.367838	0.156296					1.38656	0.142522	0.0844211
1.38828	0.369296	0.157083					1.38823	0.143106	0.0847616
1.38984	0.370562	0.157351					1.3899	0.143628	0.0850718
1.39156	0.371932	0.157701					1.39151	0.144108	0.0853152
1.39321	0.373722	0.158497					1.39307	0.14464	0.0855061
1.39492	0.37528	0.159395					1.39474	0.14533	0.0858687
1.39648	0.3764	0.159907					1.39656	0.146114	0.0863304
1.39813	0.377758	0.160501					1.39813	0.14687	0.0868817
1.39977	0.379082	0.160983					1.39984	0.147686	0.0874757
1.40149	0.381162	0.161845					1.40156	0.148478	0.0878738
1.4032	0.383422	0.162855					1.40318	0.148768	0.0878025
1.40477	0.385362	0.163641					1.40484	0.14936	0.0880621
1.40648	0.38714	0.164405					1.40651	0.150196	0.0887468
1.40836	0.388942	0.165145					1.40813	0.151054	0.0893482
1.41016	0.39085	0.165886					1.4099	0.151878	0.0897831
1.41196	0.392724	0.166577					1.41146	0.152484	0.0899909
1.41352	0.393954	0.166844					1.41313	0.15304	0.090249
1.41524	0.395292	0.167145					1.41474	0.153612	0.0906167
1.4168	0.396778	0.167684					1.4163	0.15423	0.0910298
1.41828	0.3975	0.168056					1.41797	0.15489	0.0914582
1.41992	0.398826	0.168823					1.41985	0.15569	0.0919143
1.42165	0.400942	0.169576					1.42161	0.156428	0.0923559
1.42344	0.40291	0.17016					1.42328	0.157136	0.0927647
1.42508	0.404298	0.170562					1.4249	0.157872	0.0932815
1.42672	0.405764	0.171135					1.42656	0.158688	0.0937377
1.42829	0.407056	0.171727					1.42833	0.159434	0.0941581
1.42985	0.408478	0.172322
1.43141	0.410114	0.172985
1.43312	0.41187	0.173653
1.43493	0.413642	0.174425
1.43664	0.41536	0.175261
1.43844	0.417094	0.175949
1.44008	0.418866	0.176604
1.44172	0.420544	0.177146
1.44352	0.422686	0.178035
1.44508	0.424044	0.178651
1.44672	0.425584	0.179322
1.44836	0.426988	0.179718
1.45	0.42699	0.179272
1.45172	0.42937	0.180299
1.45336	0.431122	0.181075
1.45501	0.432946	0.181842
1.45664	0.434656	0.18255
1.45829	0.436466	0.183257
1.45992	0.438202	0.183819
1.46156	0.438332	0.183571
1.46321	0.43965	0.183934
1.465	0.441826	0.184842
1.4668	0.44404	0.1857
1.46843	0.445482	0.186106
1.46985	0.445428	0.185576
1.47148	0.44711	0.186132
1.47336	0.449354	0.18712
1.47492	0.450836	0.188039
1.47656	0.452566	0.189053
1.47828	0.455114	0.190091
1.47992	0.457148	0.190781
1.48156	0.457884	0.190848
1.48321	0.459622	0.19159
1.48484	0.461588	0.192449
1.48656	0.463726	0.193327
1.48821	0.465838	0.194164
1.48985	0.467762	0.194836
1.49164	0.469562	0.195434
1.49351	0.471578	0.196226
1.4954	0.47389	0.197079
1.49711	0.475798	0.19774
1.49867	0.477332	0.198138
1.50031	0.479074	0.198715
1.5018	0.480142	0.199199
1.50328	0.481442	0.199733
1.50508	0.483538	0.200349
1.5068	0.48576	0.201075
1.50836	0.487906	0.201961
1.51008	0.489592	0.202727
1.51164	0.491322	0.203481
1.51313	0.492682	0.203971
1.51469	0.494196	0.204436
1.51633	0.495768	0.204996
1.51805	0.497092	0.205384
1.51977	0.498262	0.205708
1.52164	0.499884	0.206359
1.52344	0.50161	0.207018
1.5254	0.504138	0.208046
1.52687	0.506464	0.20885
1.52844	0.508544	0.20946
1.53016	0.51084	0.210327
1.53172	0.512324	0.211107
1.53329	0.51186	0.210876
1.535	0.514252	0.211745
1.5368	0.51747	0.212904
1.53852	0.520424	0.214043
1.54016	0.522402	0.21489
1.54172	0.523722	0.215368
1.5432	0.524976	0.215768
1.54485	0.526692	0.216373
1.54665	0.528584	0.217046
1.54852	0.530826	0.217827
1.55031	0.532772	0.218459
1.55203	0.534736	0.219016
1.55344	0.536672	0.219564
1.55492	0.538482	0.220077
1.55672	0.540542	0.221031
1.55828	0.541908	0.221696
1.55992	0.543356	0.222345
1.56164	0.544192	0.222548
1.56343	0.546516	0.223321
1.56508	0.548796	0.224163
1.56664	0.550498	0.224812
1.56828	0.552188	0.225363
1.56984	0.553802	0.225838
1.57157	0.555302	0.226328
1.57329	0.557172	0.2269
1.575	0.559078	0.227527
1.57664	0.560974	0.228213
1.57844	0.56281	0.228905
1.58024	0.564496	0.229451
1.58203	0.566746	0.230261
1.58376	0.56928	0.231184
1.58508	0.57103	0.231494
1.58672	0.572884	0.231993
1.58828	0.574522	0.232804
1.58984	0.57496	0.233144
1.59164	0.575656	0.233231
1.59328	0.578936	0.234295
1.59501	0.581562	0.235101
1.59657	0.583504	0.235758
1.59813	0.585324	0.236556
1.59977	0.587272	0.237426
1.60149	0.589292	0.238135
1.6032	0.582082	0.234099
1.60485	0.584916	0.235038
1.60664	0.586924	0.235572
1.60844	0.589722	0.236639
1.61016	0.592918	0.237826
1.6118	0.595694	0.238801
1.61352	0.598602	0.240002
1.61508	0.600736	0.240859
1.61672	0.603024	0.24186
1.61852	0.60569	0.242895
1.62031	0.608062	0.243506
1.62187	0.609726	0.243891
1.62352	0.611164	0.244339
1.62516	0.613	0.24507
1.62664	0.614766	0.245662
1.62828	0.616952	0.246421
1.62984	0.619312	0.247294
1.63149	0.62162	0.248197
1.63329	0.623926	0.249159
1.63516	0.626268	0.250128
1.6368	0.61779	0.245498
1.63844	0.621058	0.246713
1.64016	0.62444	0.24802
1.64164	0.627054	0.248923
1.64328	0.629396	0.249722
1.64501	0.631638	0.250806
1.64657	0.633422	0.251618
1.6482	0.636102	0.252656
1.64992	0.639604	0.253839
1.65164	0.642922	0.255024
1.65328	0.64556	0.256026
1.65492	0.647702	0.25686
1.65664	0.650092	0.257812
1.65828	0.652466	0.258657
1.66008	0.654518	0.259286
1.66187	0.656476	0.259752
1.66367	0.657506	0.259669
1.66539	0.659742	0.260287
1.66703	0.66116	0.260537
1.6686	0.663414	0.261136
1.67008	0.665744	0.261896
1.67172	0.666984	0.262417
1.67344	0.668128	0.262961
1.67531	0.671428	0.264275
1.67704	0.674698	0.265246
1.67851	0.676574	0.265612
1.68	0.6779	0.265966
1.68164	0.67875	0.26629
1.68321	0.68015	0.266826
1.68493	0.682134	0.267655
1.68657	0.684184	0.268402
1.6882	0.686336	0.269055
1.68992	0.687522	0.269584
1.69172	0.688804	0.269711
1.69352	0.690188	0.269491
1.69539	0.690992	0.270174
1.69703	0.693598	0.270523
1.69851	0.695086	0.270816
1.7	0.696792	0.271339
1.70164	0.699562	0.272103
1.70321	0.697268	0.271366
1.70492	0.698398	0.271364
1.70672	0.702176	0.272709
1.70844	0.705426	0.273967
1.71008	0.708366	0.274781
1.71157	0.710392	0.275501
1.71321	0.712328	0.276311
1.71477	0.713274	0.276565
1.71656	0.708734	0.274055

## Sheet: AU
CONTROL							FGR
EXPERIMENTAL RESULT				NUMERICAL RESULT
DISPLACEMENT	MEAN FORCE	SEM		DISPLACEMENT	FORCE		DISPLACEMENT	MEAN FORCE	SEM		DISPLACEMENT	FORCE
0	0	0		0	0		0	0	0		0	0
0.00177	1.6e-05	4.37721e-05		0	0		0.00161667	7.8e-05	3.30757e-05		0.007	0
0.00349	8e-06	7.54586e-05		0.008	0		0.00318	6.6e-05	1.16619e-05		0.0100333	4.82463e-08
0.00494667	5.8e-05	9.35094e-05		0.00973333	1.02158e-07		0.0049	0.000204	6.74981e-05		0.0170333	8.47864e-05
0.00656	9.2e-05	0.000103121		0.0177333	7.59808e-05		0.00666667	0.000172	6.42184e-05		0.0240333	0.000171866
0.00823333	0.00012	0.000130652		0.0263824	0.000158577		0.00833333	0.000116	2.48193e-05		0.0331333	0.000282803
0.00984	0.000166	0.000137135		0.0363713	0.000256506		0.01005	0.000106	2.97658e-05		0.0438733	0.0004342
0.01156	0.000198	0.000153994		0.0483147	0.000376745		0.0116667	0.000134	5.4461e-05		0.0549788	0.000578473
0.0132333	0.000252	0.000171184		0.0618309	0.000521063		0.0133867	0.000102	9.35628e-05		0.0668392	0.000737216
0.0148433	0.000264	0.000214816		0.076613	0.000681937		0.0152067	0.000114	0.000140947		0.0793652	0.000907237
0.0163533	0.00031	0.000224388		0.092011	0.000854723		0.01693	0.00013	8.78635e-05		0.0924783	0.00110495
0.01797	0.000296	0.000218417		0.107952	0.00104085		0.0184933	-9.2e-05	0.000347122		0.106109	0.00131262
0.0197367	0.000334	0.00025926		0.124372	0.00123746		0.01995	-0.000218	0.000508679		0.120197	0.00153368
0.02151	0.000326	0.000274893		0.141215	0.00144545		0.0216667	-0.00011	0.000408461		0.134687	0.00176457
0.0233333	0.0004	0.000284623		0.158431	0.00166738		0.02349	-4.2e-05	0.000317292		0.149533	0.0020064
0.02505	0.000424	0.000314668		0.175975	0.00190601		0.02526	1.2e-05	0.000279668		0.164692	0.00227535
0.0266133	0.00045	0.000335634		0.193809	0.00215993		0.0268233	1.2e-05	0.000307919		0.180127	0.00255576
0.0281767	0.000482	0.000351033		0.211898	0.00243065		0.0283867	2.2e-05	0.000333038		0.195674	0.00284444
0.0297367	0.000526	0.000397034		0.230213	0.00272525		0.0300033	-2e-05	0.000285955		0.211221	0.0031611
0.0316167	0.000516	0.000400507		0.248727	0.00304808		0.0315633	4e-06	0.000256741		0.226768	0.00349416
0.0334367	0.000528	0.000422781		0.267417	0.00340425		0.0333333	2.2e-05	0.000261847		0.242315	0.0038525
0.0352067	0.000576	0.000449829		0.286177	0.00379625		0.0349533	-2.4e-05	0.000293626		0.257862	0.0042449
0.0367733	0.000612	0.00045479		0.305004	0.00428168		0.0366133	3.6e-05	0.000350137		0.273409	0.00468402
0.0383867	0.000632	0.000485257		0.323328	0.00475583		0.03823	0.000116	0.000299693		0.289186	0.00516147
0.0398967	0.000636	0.000479871		0.341651	0.00526291		0.0398467	5.4e-05	0.000311104		0.305308	0.00569796
0.04151	0.000652	0.000513268		0.359975	0.00581691		0.0416167	8.4e-05	0.000333715		0.321505	0.00631243
0.04328	0.000716	0.000548968		0.377818	0.00640145		0.04349	5e-05	0.000391944		0.337772	0.00704708
0.04505	0.000774	0.00059683		0.395661	0.0070263		0.04547	6e-06	0.000471451		0.353231	0.00778475
0.04677	0.000778	0.000591662		0.413046	0.00766269		0.04719	8.8e-05	0.000463405		0.368297	0.00859081
0.04849	0.000828	0.000599078		0.430431	0.00833169		0.04854	5.8e-05	0.00045764		0.382988	0.00947469
0.05026	0.00085	0.000639781		0.447957	0.00903117		0.0498467	0.000104	0.000392156		0.39732	0.0103624
0.05198	0.000932	0.000658311		0.465618	0.00975865		0.05151	0.000168	0.000363557		0.411014	0.011285
0.05354	0.000958	0.000689626		0.483404	0.0105086		0.0533867	0.000236	0.000322964		0.424708	0.0122442
0.05505	0.000988	0.000716438		0.501311	0.0112772		0.0552067	0.000238	0.000385596		0.438402	0.0132
0.05672	0.000952	0.000735754		0.519464	0.0120697		0.0567233	0.000236	0.000412791		0.452301	0.0142633
0.0585933	0.001016	0.000758601		0.537836	0.0128804		0.05823	0.000382	0.00025623		0.466396	0.0154007
0.06031	0.001042	0.000795729		0.5564	0.0137082		0.0597967	0.000438	0.000207928		0.480674	0.0165397
0.0618733	0.0011	0.000835524		0.575133	0.0145495		0.06151	0.000466	0.000200215		0.495127	0.017689
0.06344	0.001142	0.000844952		0.594016	0.0153599		0.06328	0.000552	0.000171213		0.50994	0.0189339
0.0649467	0.00113	0.000843054		0.613122	0.0162237		0.0648467	0.000526	0.000224602		0.525069	0.0201949
0.0666133	0.001148	0.000870629		0.632407	0.0171034		0.0665133	0.000512	0.000215926		0.540479	0.0214899
0.0683833	0.00118	0.000916864		0.651835	0.0179937		0.0683333	0.000618	0.000130131		0.556135	0.0228021
0.07026	0.001246	0.000960347		0.671378	0.0188921		0.0702133	0.000662	0.000108324		0.57216	0.0241654
0.0718233	0.001298	0.00096589		0.691011	0.0197971		0.0719767	0.000738	6.85128e-05		0.58848	0.0255228
0.0733333	0.001316	0.000962853		0.710719	0.0207079		0.0737	0.000794	0.000100827		0.605036	0.0269384
0.0748967	0.001316	0.000988477		0.730484	0.0216237		0.07521	0.000816	8.89157e-05		0.621781	0.0283771
0.0766133	0.001328	0.00101029		0.750297	0.0225403		0.0766133	0.000806	7.85239e-05		0.638677	0.0298316
0.0783333	0.001368	0.00104025		0.770147	0.0234676		0.07818	0.000832	9.27577e-05		0.655694	0.0312984
0.0801033	0.001394	0.00107098		0.790027	0.0243913		0.0800033	0.000806	0.000101666		0.672807	0.032775
0.0816133	0.001442	0.00107187		0.809931	0.0253602		0.0818233	0.000886	9.2228e-05		0.689998	0.0342558
0.0831267	0.001482	0.00108172		0.829854	0.0262964		0.08344	0.000844	0.000129174		0.70725	0.0357562
0.08479	0.001492	0.0011111		0.849793	0.027237		0.0848967	0.000818	0.00017168		0.724552	0.0372427
0.0864067	0.001554	0.00116655		0.869744	0.0281525		0.0865633	0.000868	0.000166715		0.741894	0.0387527
0.0883333	0.00155	0.00118209		0.889704	0.0291324		0.08818	0.000914	0.000167051		0.759267	0.0402577
0.0901567	0.001564	0.0012071		0.909673	0.030087		0.0899	0.000876	0.000197398		0.776666	0.0417663
0.0919767	0.00164	0.00124755		0.929648	0.0310494		0.0916167	0.000824	0.000248326		0.794085	0.0432766
0.09354	0.0017	0.00126733		0.949628	0.0320152		0.0932333	0.000822	0.000287287		0.81152	0.0447922
0.0951567	0.001724	0.0013129		0.969612	0.0329863		0.09495	0.000878	0.000215253		0.828968	0.0463168
0.0966167	0.00174	0.00130157		0.989599	0.033967		0.0966133	0.000946	0.000223777		0.846426	0.0478776
0.0981233	0.00175	0.00129696		1.00959	0.034951		0.0982833	0.000896	0.000274474		0.863893	0.0493753
0.0998433	0.001812	0.00133619		1.02958	0.0359468		0.100107	0.00093	0.000294771		0.881367	0.0509526
0.10151	0.001878	0.00138058		1.04957	0.0369438		0.102033	0.000936	0.000329585		0.898845	0.0524607
0.10323	0.001914	0.00142372		1.06957	0.0379495		0.1037	0.000952	0.00031272		0.916328	0.054047
0.10479	0.001956	0.00142558		1.08956	0.038969		0.105157	0.000992	0.000285384		0.933815	0.0555622
0.10651	0.001994	0.00143817		1.10956	0.0399897		0.10641	0.001046	0.000281347		0.951304	0.0571719
0.108387	0.002024	0.00145869		1.12956	0.0410247		0.108177	0.001078	0.000279542		0.968795	0.058704
0.110157	0.002028	0.00150958		1.14956	0.042064		0.110003	0.001134	0.000219945		0.986288	0.0603248
0.111773	0.00211	0.00153782		1.16955	0.0431137		0.111827	0.00118	0.000212321		1.00378	0.0618774
0.113383	0.002142	0.00155886		1.18955	0.0441775		0.11344	0.001226	0.000185111		1.02128	0.0635149
0.115207	0.002152	0.00159389		1.20955	0.0452477		0.11495	0.00131	0.000178382		1.03877	0.0651249
0.11698	0.002188	0.00162031		1.22955	0.0463287		0.11651	0.001388	0.000143297		1.05627	0.0667471
0.118387	0.00218	0.00164153		1.24955	0.0474237		0.11823	0.001442	0.000132567		1.07377	0.0683768
0.11995	0.00221	0.00166189		1.26955	0.0485285		0.119793	0.001468	0.000132868		1.09127	0.069972
0.121457	0.002254	0.00163563		1.28955	0.0496493		0.121407	0.00145	0.000118533		1.10877	0.0716726
0.123173	0.00224	0.00167822		1.30955	0.0507765		0.123127	0.001478	0.000139764		1.12626	0.0733368
0.124897	0.002334	0.00171429		1.32955	0.0519168		0.124897	0.001556	0.000132725		1.14376	0.0750168
0.126667	0.002362	0.00177079		1.34955	0.053074		0.12672	0.001618	0.000162401		1.16126	0.0767104
0.12823	0.00242	0.00177773		1.36955	0.0542436		0.128647	0.001664	0.000166871		1.17876	0.0784139
0.129893	0.002478	0.0017951		1.38955	0.0554287		0.13052	0.00163	0.000147919		1.19626	0.080139
0.131513	0.002482	0.00182757		1.40955	0.0566249		0.132083	0.001688	0.000144444		1.21376	0.0818728
0.133337	0.0025	0.00182013		1.42955	0.0578356		0.133387	0.001686	0.000139807		1.23126	0.0836201
0.13505	0.002514	0.00187917		1.44955	0.0590644		0.1349	0.001712	0.000152197		1.24876	0.0853918
0.136717	0.00255	0.00189258		1.46955	0.0603089		0.13672	0.001672	0.000129012		1.26626	0.087175
0.138283	0.002602	0.00191815		1.48955	0.0615692		0.13854	0.001644	9.59479e-05		1.28376	0.088975
0.13995	0.002648	0.00195332		1.50955	0.0628473		0.14021	0.001662	0.000114909		1.30126	0.0907976
0.141613	0.002712	0.00197981		1.52955	0.06414		0.141773	0.00174	0.000108674		1.31876	0.0926335
0.14328	0.002728	0.00201598		1.54955	0.0654529		0.143337	0.001686	0.000133101		1.33626	0.0944861
0.145103	0.002776	0.00204064		1.56955	0.0667829		0.145003	0.001644	0.000170634		1.35376	0.0963639
0.14698	0.002816	0.0020807		1.58955	0.0681304		0.14667	0.001668	0.000178168		1.37126	0.0982605
0.148747	0.0029	0.00209464		1.60955	0.0695009		0.148333	0.001562	0.000215625		1.38876	0.100175
0.150417	0.00289	0.00214277		1.62955	0.0708876		0.15	0.001588	0.000275978		1.40626	0.102116
0.151927	0.002992	0.00214784		1.64955	0.0722928		0.151613	0.001638	0.000238546		1.42376	0.104075
0.153333	0.002912	0.00216904		1.66955	0.0737242		0.15323	0.001712	0.000201975		1.44126	0.106054
0.15484	0.002988	0.00218113		1.68955	0.0751739		0.15495	0.001762	0.000220486		1.45876	0.108058
0.15656	0.003032	0.00219667		1.70955	0.0766453		0.156823	0.001778	0.000180039		1.47626	0.110089
0.15828	0.003028	0.00226802		1.72955	0.0781415		0.158753	0.00187	0.000166763		1.49376	0.11214
0.159897	0.003064	0.00227145		1.74955	0.0796573		0.16042	0.00193	0.000161864		1.51126	0.114219
0.161457	0.003096	0.00228942		1.76955	0.0811955		0.161877	0.00195	0.000173349		1.52876	0.116323
0.163177	0.0031	0.00232475		1.78955	0.0827621		0.163127	0.002	0.000171085		1.54626	0.118449
0.16495	0.003166	0.00234868		1.80955	0.084352		0.164793	0.002094	0.000172818		1.56376	0.1206
0.166667	0.003262	0.00236863		1.82955	0.0859664		0.166613	0.00212	0.000187537		1.58126	0.122788
0.168283	0.003132	0.00243316		1.84955	0.0876096		0.16844	0.002176	0.000202919		1.59876	0.125
0.169897	0.003364	0.00240624		1.86955	0.0892757		0.170107	0.002164	0.000214304		1.61626	0.127237
0.171717	0.00323	0.00250167		1.88955	0.0909681		0.171563	0.00213	0.00019857		1.63376	0.129511
0.17349	0.003368	0.00249803		1.90955	0.0926929		0.173127	0.002196	0.000196102		1.65126	0.131811
0.175153	0.003398	0.00256942		1.92955	0.0944432		0.174793	0.002212	0.000201728		1.66876	0.134138
0.176773	0.003406	0.00258275		1.94955	0.0962203		0.176563	0.002162	0.000212777		1.68626	0.136497
0.17823	0.003482	0.00254031		1.96955	0.0980367		0.17818	0.002086	0.000285317		1.70376	0.138897
0.179897	0.003502	0.00260296		1.98955	0.0998761		0.179847	0.002072	0.000296975		1.72126	0.141324
0.181613	0.003582	0.00263757		2.00955	0.101759		0.181513	0.002256	0.000253567		1.73876	0.143784
0.183333	0.003676	0.00270093		2.02955	0.103708		0.183283	0.00226	0.000256223		1.75626	0.146299
0.185053	0.003682	0.00272934		2.04955	0.105678		0.185157	0.00224	0.000272415		1.77376	0.14887
0.186717	0.003686	0.00274397		2.06955	0.107675		0.186983	0.002216	0.000283877		1.79126	0.151472
0.188383	0.003694	0.00277711		2.08955	0.109718		0.188547	0.002242	0.000315236		1.80876	0.154116
0.190107	0.003706	0.00280719		2.10955	0.111797		0.18995	0.002264	0.000317011		1.82626	0.156792
0.191823	0.00377	0.00282101		2.12955	0.113895		0.19146	0.002296	0.000322065		1.84376	0.159508
0.193543	0.003818	0.00285629		2.14955	0.116042		0.19323	0.002318	0.000327954		1.86126	0.162261
0.195053	0.003866	0.00288981		2.16955	0.11824		0.19521	0.00237	0.000322258		1.87876	0.16506
0.196667	0.00391	0.002903		2.18955	0.120462		0.196877	0.002404	0.000333296		1.89626	0.167901
0.198383	0.003946	0.00293971		2.20955	0.122715		0.19844	0.00247	0.000288825		1.91376	0.170777
0.200103	0.004002	0.00295053		2.22955	0.12503		0.200107	0.002546	0.000280653		1.93126	0.173696
0.201773	0.00401	0.00297596		2.24955	0.127376		0.20172	0.00262	0.000278855		1.94876	0.176667
0.20344	0.004048	0.00298669		2.26955	0.129766		0.203283	0.00263	0.00028332		1.96626	0.179687
0.205153	0.004108	0.00303976		2.28955	0.1322		0.204797	0.002734	0.000283789		1.98376	0.182746
0.206927	0.00415	0.00309609		2.30955	0.134687		0.206357	0.002734	0.000293966		2.00126	0.185866
0.208593	0.00415	0.00310597		2.32955	0.137216		0.20818	0.00283	0.0003055		2.01876	0.189018
0.209997	0.004152	0.00309891		2.34955	0.139793		0.209843	0.002908	0.000282053		2.03626	0.19223
0.21151	0.004172	0.00310677		2.36955	0.142421		0.211563	0.002896	0.000326812		2.05376	0.195484
0.21323	0.00426	0.00316837		2.38955	0.145104		0.21344	0.002974	0.000309283		2.07126	0.198802
0.215	0.004348	0.00320432		2.40955	0.147831		0.215263	0.00289	0.000314786		2.08876	0.202165
0.216667	0.00439	0.00323097		2.42955	0.150612		0.217087	0.003	0.000316433		2.10626	0.205592
0.218383	0.004404	0.00324306		2.44955	0.153449		0.218593	0.002968	0.000293384		2.12376	0.209063
0.22	0.004442	0.00326541		2.46955	0.156346		0.219897	0.00291	0.000314913		2.14126	0.21261
0.221667	0.004492	0.00330485		2.48955	0.159294		0.221407	0.00303	0.000290482		2.15876	0.2162
0.223387	0.004498	0.00331627		2.50955	0.162298		0.223177	0.003018	0.000305997		2.17626	0.21986
0.225053	0.004524	0.00334874		2.52955	0.165369		0.225	0.003096	0.000324077		2.19376	0.223563
0.226563	0.004606	0.00338759		2.54955	0.168507		0.226667	0.003058	0.000336725		2.21126	0.227348
0.22828	0.004642	0.00341589		2.56955	0.171696		0.228283	0.003106	0.000311939		2.22876	0.231197
0.23	0.004688	0.00347526		2.58955	0.17495		0.229847	0.003186	0.000344		2.24626	0.235094
0.23172	0.004734	0.00352792		2.60955	0.178265		0.23146	0.003214	0.000335538		2.26376	0.239079
0.23344	0.00478	0.00356429		2.62955	0.181669		0.233077	0.003242	0.000333937		2.28126	0.243123
0.235	0.0048	0.00355391		2.64955	0.185122		0.234793	0.00309	0.000356987		2.29876	0.247243
0.236663	0.004798	0.00355404		2.66955	0.188648		0.23656	0.00319	0.000327246		2.31626	0.251429
0.238383	0.004894	0.00360128		2.68955	0.192249		0.238333	0.003234	0.000340552		2.33376	0.255686
0.240103	0.004918	0.00365741		2.70955	0.195935		0.240157	0.00335	0.000356202		2.35126	0.260015
0.241613	0.004956	0.0036826		2.72955	0.199689		0.241927	0.00343	0.000355035		2.36876	0.264418
0.243227	0.005012	0.00368364		2.74955	0.203515		0.24365	0.003408	0.000399167		2.38626	0.268889
0.244843	0.004992	0.00368837		2.76955	0.20742		0.24526	0.003428	0.000404047		2.40376	0.273475
0.246563	0.005048	0.00369265		2.78955	0.211409		0.246667	0.003476	0.000396505		2.42126	0.278123
0.248283	0.005044	0.00373074		2.80955	0.215503		0.24823	0.003494	0.000399257		2.43876	0.282854
0.25	0.005108	0.00376456		2.82955	0.219655		0.250157	0.003574	0.000417883		2.45626	0.287672
0.25151	0.005176	0.00379493		2.84955	0.223902		0.251983	0.003616	0.000418433		2.47376	0.292575
0.253123	0.00518	0.00382458		2.86955	0.228234		0.2537	0.00363	0.000417852		2.49126	0.297566
0.254947	0.00527	0.00383409		2.88955	0.232667		0.255207	0.003652	0.000430016		2.50876	0.302645
0.25677	0.00532	0.00390218		2.90955	0.237212		0.256773	0.003668	0.000422249		2.52626	0.307792
0.258437	0.005384	0.00393695		2.92955	0.241829		0.258337	0.003756	0.000459201		2.54376	0.313086
0.260103	0.005416	0.00399287		2.94955	0.246548		0.26	0.003766	0.000445495		2.56126	0.31845
0.26198	0.005498	0.00402859		2.96955	0.251364		0.261563	0.003782	0.000429062		2.57876	0.323913
0.2637	0.005494	0.00404337		2.98955	0.256286		0.263233	0.00373	0.000434638		2.59626	0.329474
0.26526	0.005558	0.00407468		3.00955	0.261344		0.264843	0.003752	0.000454317		2.61376	0.335114
0.266613	0.005574	0.00407858		3.02955	0.266476		0.266563	0.003832	0.000463005		2.63126	0.340921
0.268127	0.005586	0.00407569		3.04955	0.271733		0.268337	0.003818	0.000458971		2.64876	0.346807
0.269843	0.005658	0.00412574		3.06955	0.277097		0.270207	0.003784	0.00047663		2.66626	0.352765
0.271613	0.005686	0.00416355		3.08955	0.282588		0.272087	0.003808	0.000486358		2.68376	0.358894
0.273333	0.005732	0.00421203		3.10955	0.288235		0.273857	0.00387	0.000490133		2.70126	0.365068
0.274947	0.005806	0.00424327		3.12899	0.293803		0.275313	0.00389	0.000490581		2.71876	0.371398
0.276667	0.005806	0.00425899		3.1479	0.299333		0.276563	0.003922	0.000484256		2.73626	0.377896
0.278387	0.005846	0.00426833		3.1663	0.304826		0.27797	0.00391	0.000510216		2.75376	0.38444
0.280103	0.0059	0.00430496		3.18422	0.310283		0.2799	0.003962	0.000485699		2.77126	0.391139
0.281717	0.005926	0.00433857		3.20167	0.315702		0.281823	0.00404	0.000518247		2.78876	0.398006
0.28333	0.005994	0.0043666		3.21913	0.321242		0.283597	0.00413	0.000516537		2.80626	0.404925
0.284843	0.006036	0.00438638		3.23614	0.326735		0.285107	0.004236	0.000526883		2.82376	0.412056
0.286667	0.006038	0.00438037		3.25274	0.332191		0.286563	0.004212	0.000529305		2.84126	0.419271
0.28823	0.006076	0.00443879		3.26952	0.337815		0.28818	0.004342	0.000523635		2.85876	0.426634
0.290053	0.006134	0.00449686		3.28554	0.343279		0.289793	0.004404	0.000544138		2.87626	0.434143
0.291773	0.006236	0.0045217		3.30118	0.348709		0.29146	0.004308	0.000533858		2.89376	0.441797
0.293387	0.006184	0.00451914		3.31682	0.354249		0.29318	0.004314	0.000561013		2.91126	0.449602
0.29505	0.006224	0.00456282		3.33211	0.359739		0.294897	0.004404	0.000567077		2.92876	0.457612
0.29672	0.006302	0.00458734		3.34676	0.3651		0.29672	0.004522	0.000583793		2.94626	0.465707
0.298437	0.006342	0.00466304		3.3611	0.370427		0.298597	0.004582	0.000614536		2.96376	0.473972
0.300153	0.006404	0.004673		3.37515	0.375726		0.300417	0.004598	0.000630939		2.98126	0.482407
0.30177	0.006386	0.00469483		3.38867	0.380918		0.30198	0.004578	0.000607901		2.99876	0.491002
0.303593	0.006486	0.00469949		3.40193	0.386083		0.303283	0.004574	0.000614106		3.01626	0.499798
0.305313	0.006508	0.00472958		3.41495	0.391224		0.304847	0.004568	0.000613183		3.03376	0.508803
0.306877	0.006566	0.00475496		3.42753	0.396271		0.306827	0.004664	0.000609866		3.05126	0.517907
0.30828	0.006622	0.00476535		3.43971	0.401257		0.3087	0.00474	0.000626953		3.06876	0.52723
0.309947	0.006664	0.00479939		3.45189	0.406276		0.310263	0.004748	0.00064037		3.08626	0.5367
0.311823	0.006674	0.0048411		3.46388	0.411289		0.31172	0.004816	0.000644629		3.10376	0.546384
0.313593	0.006738	0.00488236		3.47568	0.416294		0.313333	0.004824	0.00066086		3.12126	0.556283
0.315263	0.006784	0.0049235		3.48749	0.421362		0.31495	0.004986	0.000640692		3.13876	0.566429
0.316873	0.006832	0.00498254		3.49911	0.426422		0.31656	0.004926	0.000639794		3.15626	0.576693
0.318697	0.006938	0.00501502		3.51057	0.431475		0.31823	0.00492	0.000660227		3.17376	0.587192
0.320417	0.006996	0.00508005		3.52186	0.43652		0.319847	0.004932	0.000650733		3.19126	0.5979
0.321927	0.007004	0.00508174		3.53287	0.441514		0.32156	0.004954	0.000690142		3.20876	0.608832
0.32328	0.006958	0.00503248		3.54388	0.446556		0.32318	0.005126	0.000688169		3.22626	0.619995
0.324847	0.007006	0.00503896		3.55462	0.451561		0.325003	0.00517	0.000706116		3.24376	0.63143
0.32656	0.007112	0.00510972		3.56537	0.456626		0.326823	0.005192	0.000731364		3.26126	0.643013
0.328333	0.007106	0.00513862		3.57561	0.461511		0.328597	0.005188	0.000737478		3.27876	0.654881
0.32995	0.00714	0.00515329		3.58575	0.46636		0.330313	0.005274	0.000754994		3.29626	0.666974
0.331613	0.007158	0.00515496		3.59642	0.471599		0.33193	0.005224	0.000759148		3.31376	0.679316
0.333333	0.007186	0.00518381		3.60686	0.476712		0.333287	0.005302	0.000748715		3.33126	0.691909
0.335	0.007266	0.00521158		3.61782	0.482226		0.334743	0.005388	0.000737939		3.34876	0.704772
0.33677	0.007312	0.00525219		3.62851	0.487635		0.336407	0.00534	0.000765879		3.36626	0.717963
0.338387	0.007342	0.00525983		3.63909	0.493042		0.338333	0.005448	0.000786679		3.38376	0.731322
0.339897	0.007372	0.0053		3.64934	0.498327		0.340207	0.005482	0.000816642		3.40126	0.745029
0.341717	0.007444	0.00532937		3.66013	0.504021		0.341773	0.005554	0.000822682		3.41827	0.75861
0.343383	0.007456	0.00538839		3.67048	0.509543		0.343337	0.00552	0.000732387		3.43482	0.772086
0.345053	0.007568	0.00541434		3.68072	0.515047		0.344847	0.00555	0.000741748		3.45092	0.785461
0.346717	0.00755	0.00546872		3.69097	0.520662		0.34641	0.005536	0.000726516		3.4666	0.798724
0.34849	0.007668	0.00550843		3.70093	0.526156		0.348077	0.005614	0.000712072		3.48227	0.812302
0.34995	0.007674	0.00548807		3.71073	0.531531		0.349897	0.00556	0.000706399		3.4972	0.825456
0.351513	0.007632	0.00550068		3.72108	0.537498		0.351613	0.005628	0.000720169
0.353283	0.007752	0.00554634		3.73088	0.542836		0.353437	0.00571	0.000782847
0.355053	0.00779	0.00563387		3.74267	0.549759		0.35521	0.005728	0.000781111
0.35677	0.00785	0.00567278		3.75358	0.556234		0.356827	0.005852	0.000800134
0.358383	0.007892	0.00567084		3.76435	0.562622		0.35844	0.005868	0.000833189
0.36	0.00794	0.00569192		3.77478	0.568905		0.35995	0.005924	0.00080306
0.361617	0.00794	0.00572665		3.785	0.575105		0.361717	0.005892	0.000816121
0.363387	0.00801	0.00575778		3.79522	0.581392		0.363593	0.005914	0.000806459
0.364843	0.008004	0.00577939		3.80503	0.587536		0.365313	0.006084	0.000856777
0.366513	0.008086	0.00579563		3.81469	0.593616		0.366877	0.006172	0.000889103
0.368333	0.008084	0.00581785		3.82427	0.599713		0.36849	0.00617	0.000897547
0.37005	0.008148	0.00583806		3.83356	0.605709		0.36995	0.006232	0.00087903
0.371617	0.008146	0.00584956		3.84264	0.611661		0.371617	0.006232	0.000890519
0.37323	0.008222	0.00588209		3.85148	0.617239		0.373177	0.006318	0.000910628
0.374997	0.008238	0.00592411		3.86163	0.624252		0.374897	0.006378	0.000916965
0.376823	0.008322	0.00596477		3.87124	0.63076		0.376563	0.00639	0.000895829
0.37849	0.008364	0.0060197		3.8807	0.637072		0.378177	0.006472	0.000908991
0.379943	0.00836	0.00600404		3.89074	0.644134		0.379897	0.006522	0.000944285
0.38146	0.008386	0.00600783		3.9004	0.650897		0.381613	0.006496	0.000937926
0.38323	0.008456	0.00605258		3.90985	0.657577		0.38344	0.006542	0.000931818
0.384947	0.00853	0.00612399		3.91913	0.664203		0.38526	0.006544	0.000918763
0.386667	0.008548	0.00614958		3.92825	0.670732		0.387083	0.006538	0.000928598
0.388333	0.008582	0.00614876		3.93737	0.677436		0.388597	0.006636	0.000944254
0.389943	0.008632	0.00615594		3.94623	0.683983		0.39	0.006638	0.000987651
0.391613	0.008658	0.00618772		3.95505	0.690578		0.391303	0.006658	0.000970172
0.393283	0.008726	0.00623284		3.96377	0.697143		0.39302	0.006724	0.000969962
0.39505	0.00876	0.00627501		3.97246	0.703812		0.395003	0.006782	0.000998075
0.396717	0.008874	0.00630424		3.98102	0.71036		0.396823	0.006866	0.00101332
0.398437	0.008838	0.00633082		3.98947	0.716931		0.398283	0.006908	0.00104292
0.40005	0.008942	0.00639124		3.99786	0.72339		0.399797	0.007022	0.00107539
0.40172	0.009036	0.00646085		4	0.7252		0.401407	0.00713	0.00107906
0.40349	0.009052	0.00647897					0.403073	0.0071	0.00107473
0.405207	0.009118	0.00649985					0.404793	0.00713	0.00108205
0.406823	0.009056	0.00650214					0.406563	0.007174	0.00109464
0.40828	0.009118	0.00646406					0.40839	0.007244	0.00111864
0.409893	0.009138	0.0064884					0.410107	0.007366	0.00115005
0.411457	0.009168	0.00651927					0.411873	0.007394	0.00115386
0.413177	0.009248	0.00654106					0.413543	0.007394	0.00115632
0.41479	0.009258	0.00657095					0.41495	0.007416	0.00115187
0.416407	0.009316	0.00660276					0.41646	0.00745	0.00114256
0.41823	0.009314	0.0066232					0.41823	0.007454	0.00112455
0.42	0.00936	0.00664352					0.42016	0.007418	0.00114458
0.421563	0.00943	0.00669674					0.422033	0.007478	0.00114038
0.423177	0.009488	0.00674384					0.423647	0.007522	0.00113438
0.42505	0.00951	0.00674434					0.425103	0.007462	0.00113491
0.426823	0.00962	0.00681342					0.426667	0.007356	0.00104744
0.428437	0.009616	0.00680703					0.42813	0.007412	0.00106368
0.430103	0.009596	0.00684198					0.429793	0.0074	0.00109753
0.43172	0.009762	0.00692158					0.43151	0.007438	0.00108478
0.43354	0.009826	0.00697305					0.43323	0.007466	0.00109497
0.43521	0.009886	0.00703704					0.4349	0.007518	0.0011078
0.436613	0.009806	0.00696893					0.43672	0.007648	0.00112265
0.43823	0.00987	0.00698982					0.438383	0.007762	0.00113632
0.440003	0.009912	0.00704473					0.440157	0.007816	0.00116768
0.44172	0.010036	0.00711069					0.44193	0.007922	0.00117917
0.443333	0.010086	0.00714383					0.443753	0.007978	0.00119183
0.444947	0.010028	0.00713955					0.44526	0.008054	0.00122474
0.446563	0.010126	0.00714982					0.44672	0.008088	0.00120076
0.448227	0.01012	0.00716478					0.448177	0.008102	0.00123469
0.449947	0.010128	0.00718194					0.449843	0.008256	0.00126042
0.45156	0.01021	0.0072268					0.45172	0.008284	0.00128587
0.453073	0.010242	0.0072228					0.453493	0.00834	0.0012868
0.454687	0.010266	0.00723547					0.455103	0.00841	0.00132382
0.45646	0.010344	0.00727477					0.456563	0.008372	0.00131646
0.458127	0.010386	0.00732686					0.45823	0.008426	0.00129305
0.459843	0.01046	0.00738568					0.459897	0.00845	0.00129478
0.461563	0.010508	0.00740864					0.461563	0.008458	0.00129495
0.463333	0.010526	0.00743863					0.463283	0.008418	0.00131154
0.465	0.010528	0.00739811					0.46495	0.008354	0.00134906
0.466667	0.010608	0.00745172					0.466827	0.008426	0.00136292
0.468437	0.010684	0.00750408					0.468647	0.008536	0.00137293
0.47	0.010766	0.007561					0.47021	0.008614	0.00138728
0.471667	0.010742	0.00757261					0.471877	0.008644	0.0013892
0.473177	0.010772	0.00759856					0.47323	0.0086	0.00138137
0.474843	0.010818	0.0076183					0.47495	0.008682	0.00138072
0.476563	0.0109	0.00764565					0.476927	0.008764	0.00140459
0.478283	0.010952	0.00768686					0.478857	0.008866	0.00143394
0.479947	0.01098	0.00769565					0.480367	0.008958	0.00146827
0.481667	0.011018	0.00773212					0.48172	0.009032	0.00147343
0.48344	0.011104	0.0077527					0.483333	0.009104	0.00150419
0.48505	0.011132	0.00779688					0.48495	0.009194	0.00150838
0.486663	0.01117	0.00782662					0.486563	0.009238	0.00150446
0.488387	0.011238	0.00789584					0.48818	0.009302	0.00150049
0.49021	0.011308	0.00792764					0.489847	0.009338	0.00153293
0.491877	0.011372	0.00796667					0.49156	0.009414	0.00155468
0.493283	0.011328	0.00791367					0.493283	0.00959	0.00158774
0.494843	0.011342	0.00791653					0.495053	0.009626	0.00158377
0.496563	0.0114	0.00797035					0.496773	0.009592	0.00162546
0.49823	0.011438	0.00802107					0.498597	0.00963	0.00162554
0.499897	0.011542	0.00804482					0.50042	0.00968	0.00163471
0.501563	0.011592	0.0080617					0.502033	0.00972	0.00165607
0.503333	0.01163	0.00808361					0.503437	0.009776	0.00165348
0.505103	0.011648	0.00811345					0.504743	0.009742	0.00166727
0.506873	0.011686	0.00812829					0.50646	0.009768	0.00165524
0.50849	0.011702	0.00816554					0.508333	0.009786	0.00163975
0.510103	0.011834	0.00820518					0.510157	0.009864	0.00165978
0.51182	0.011868	0.00823523					0.511773	0.009898	0.00166519
0.513593	0.011918	0.00827787					0.51323	0.009964	0.00167596
0.51521	0.011936	0.00830167					0.514847	0.00995	0.0017019
0.51677	0.012038	0.00837239					0.516513	0.009966	0.00170485
0.51844	0.012106	0.00842394					0.51818	0.009996	0.00171005
0.52	0.012108	0.00840709					0.519897	0.010038	0.00173012
0.52156	0.01213	0.0083742					0.521617	0.010026	0.00176426
0.523227	0.012128	0.00842741					0.52323	0.01014	0.00176605
0.524947	0.012276	0.00848513					0.52495	0.010288	0.00178116
0.526613	0.012352	0.00853376					0.526667	0.010348	0.00180178
0.528227	0.01238	0.00854561					0.528283	0.010428	0.00182078
0.529947	0.012404	0.00856226					0.529793	0.010436	0.00182224
0.531667	0.01241	0.00857855					0.531667	0.01048	0.00185742
0.533437	0.01247	0.00859926					0.533547	0.010588	0.00187842
0.53505	0.012476	0.0085941					0.535367	0.01066	0.0019099
0.536407	0.01251	0.00860397					0.53693	0.01071	0.00189219
0.538123	0.012538	0.00862508					0.53839	0.01079	0.00188608
0.539843	0.012624	0.00867879					0.53995	0.01082	0.0018948
0.54167	0.012674	0.00869669					0.541617	0.010916	0.00192458
0.543383	0.012694	0.00874942					0.54323	0.011004	0.00194001
0.545157	0.012748	0.00878078					0.544793	0.01103	0.00193624
0.546977	0.01286	0.00886333					0.54646	0.011114	0.00196392
0.5487	0.01294	0.00889495					0.548127	0.011256	0.00197008
0.550103	0.012902	0.00886029					0.549847	0.01131	0.00201037
0.551613	0.01287	0.00882616					0.551667	0.01129	0.00199512
0.553283	0.012982	0.00889732					0.55349	0.011378	0.00200527
0.555157	0.013066	0.00896811					0.555263	0.011382	0.0020359
0.556827	0.013122	0.00900772					0.557137	0.011418	0.00205562
0.558387	0.013144	0.00900926					0.558803	0.0115	0.0020835
0.56	0.013152	0.0090245					0.56026	0.01149	0.00212826
0.561667	0.013216	0.00905052					0.561617	0.011526	0.00211712
0.563383	0.013256	0.00908385					0.563333	0.011562	0.00212889
0.565	0.013228	0.00910784					0.565107	0.011596	0.00214714
0.566613	0.013306	0.00913666					0.566827	0.011698	0.00217728
0.568333	0.013354	0.00918554					0.568387	0.011802	0.00219079
0.570157	0.013446	0.0092202					0.569897	0.01181	0.00221073
0.571927	0.01351	0.00928246					0.57146	0.011838	0.0022145
0.573487	0.013564	0.00932172					0.57313	0.011924	0.00224933
0.575053	0.013636	0.00935545					0.574847	0.011962	0.00227461
0.576613	0.013568	0.00930807					0.57656	0.01202	0.00229287
0.578177	0.01358	0.00924097					0.578127	0.012074	0.00231955
0.579897	0.013638	0.00929626					0.579847	0.01217	0.00232424
0.581667	0.01366	0.0093559					0.581563	0.012292	0.00234623
0.583333	0.0138	0.00943738					0.58344	0.012348	0.00235187
0.585	0.013772	0.00944408					0.58521	0.01244	0.00239713
0.58672	0.01384	0.0094594					0.586667	0.012544	0.00242002
0.58849	0.013894	0.00946505					0.588077	0.012506	0.00242674
0.59026	0.013904	0.00950979					0.58995	0.012592	0.00245147
0.591927	0.013948	0.00953449					0.591877	0.012698	0.00248071
0.59349	0.013986	0.00953372					0.593543	0.012776	0.00250033
0.595053	0.014036	0.00956387					0.595053	0.012738	0.00249602
0.59672	0.014136	0.00962383					0.59646	0.012782	0.00247141
0.598387	0.014172	0.0096683					0.598073	0.012758	0.00244677
0.60005	0.014238	0.00970827					0.59969	0.012816	0.00245155
0.601873	0.014304	0.00974927					0.601353	0.012846	0.00248382
0.603593	0.014398	0.00976945					0.603023	0.012912	0.00251564
0.60521	0.014446	0.00981305					0.60469	0.013062	0.00252843
0.60667	0.014492	0.00982145					0.606357	0.013096	0.00257138
0.60818	0.014412	0.00975921					0.60802	0.013098	0.00259145
0.609847	0.0145	0.00976661					0.609847	0.013148	0.00261078
0.61151	0.014548	0.00985555					0.61172	0.013226	0.00265051
0.61323	0.014662	0.00990074					0.6137	0.013316	0.00268268
0.614793	0.014666	0.0099428					0.615263	0.013348	0.00273568
0.616457	0.014672	0.00993801					0.616773	0.013502	0.00274946
0.61818	0.014698	0.0099197					0.618077	0.01357	0.00274139
0.619893	0.01471	0.00993227					0.61969	0.013608	0.00276215
0.621613	0.014782	0.00995417					0.621563	0.013734	0.00278243
0.623177	0.014838	0.00997897					0.62344	0.013816	0.00285382
0.624897	0.01489	0.0100477					0.625107	0.01396	0.0028775
0.626663	0.01498	0.0100876					0.626563	0.014012	0.00286227
0.628437	0.014992	0.0101225					0.62823	0.014072	0.00287774
0.63005	0.015084	0.0101588					0.629847	0.014172	0.0029068
0.631823	0.015182	0.0102344					0.631613	0.014282	0.00295326
0.633387	0.015152	0.0102234					0.633333	0.014318	0.00299739
0.635153	0.015202	0.010209					0.63505	0.01436	0.00302349
0.63677	0.015254	0.0102227					0.636773	0.01449	0.00302584
0.63844	0.015306	0.0102862					0.63844	0.014558	0.00303843
0.640103	0.015362	0.0103337					0.640313	0.014634	0.00307606
0.641667	0.0154	0.0103513					0.641983	0.014694	0.00311939
0.64328	0.015416	0.0103605					0.643597	0.014782	0.00315069
0.644947	0.015478	0.0103718					0.645053	0.01481	0.00315468
0.646667	0.015562	0.0104137					0.646717	0.01483	0.0031755
0.64849	0.015584	0.0104578					0.64844	0.014954	0.00322266
0.650103	0.015596	0.0104768					0.65016	0.01508	0.00327129
0.651613	0.015628	0.0104897					0.651717	0.015124	0.00330837
0.653127	0.015702	0.0105083					0.653337	0.01518	0.00331064
0.65474	0.015756	0.0105505					0.65495	0.015222	0.00332293
0.65656	0.015846	0.0106052					0.656617	0.015302	0.00333941
0.658387	0.01596	0.010657					0.658337	0.015398	0.00335635
0.660103	0.01601	0.0106955					0.66005	0.015478	0.00340235
0.66172	0.016044	0.0106843					0.661563	0.01552	0.00340941
0.663333	0.016032	0.0107096					0.663177	0.015598	0.00346765
0.66479	0.015978	0.0106509					0.664947	0.015778	0.00348131
0.666353	0.016028	0.0106708					0.666667	0.015846	0.0035077
0.66818	0.016116	0.0107459					0.668437	0.015936	0.00354461
0.669893	0.0162	0.0108072					0.670313	0.01601	0.00357257
0.671667	0.016268	0.010839					0.67203	0.016058	0.00360014
0.673333	0.01631	0.0108298					0.67349	0.016128	0.00362664
0.67505	0.016358	0.0108584					0.674847	0.016212	0.00362195
0.67677	0.016424	0.010886					0.67651	0.016374	0.00363381
0.678437	0.016446	0.0108986					0.678387	0.016454	0.00366412
0.679947	0.016468	0.0109411					0.680107	0.016494	0.00371824
0.68177	0.016544	0.0109996					0.68172	0.016628	0.0037519
0.6837	0.01669	0.0110595					0.683283	0.016672	0.00376296
0.685417	0.01674	0.011129					0.684847	0.016744	0.00377122
0.686873	0.01682	0.0111594					0.68656	0.016816	0.00380996
0.68844	0.0169	0.0111809					0.688333	0.016902	0.00381666
0.690003	0.016826	0.0111308					0.690003	0.01698	0.00387227
0.691613	0.016848	0.0111179					0.69167	0.017006	0.00390401
0.69328	0.016954	0.0111775					0.69344	0.017106	0.00394632
0.695	0.017038	0.0112612					0.695263	0.0172	0.00399045
0.696617	0.017138	0.0112861					0.697087	0.017358	0.00401857
0.698177	0.017082	0.011263					0.698803	0.017462	0.0040478
0.699793	0.0171	0.0112711					0.700367	0.017538	0.0040783
0.70151	0.017146	0.0112601					0.70172	0.017616	0.00409302
0.703233	0.017188	0.0112879					0.703333	0.017624	0.00413218
0.705103	0.017286	0.0113229					0.705157	0.017762	0.00416871
0.70672	0.01729	0.0113592					0.70693	0.017852	0.00424483
0.70823	0.017352	0.011397					0.708543	0.01797	0.00425516
0.709893	0.017404	0.0114049					0.710103	0.018012	0.00430034
0.711613	0.017428	0.0114565					0.711723	0.018048	0.00433698
0.713437	0.017498	0.0114757					0.71339	0.018158	0.00434257
0.715207	0.017562	0.011529					0.71495	0.01826	0.00437085
0.71703	0.017648	0.0115616					0.71667	0.018278	0.00440059
0.7187	0.01774	0.0116136					0.718283	0.018336	0.00446497
0.720207	0.01774	0.0116422					0.71995	0.01848	0.00448014
0.721667	0.017706	0.0116005					0.721617	0.018642	0.00450465
0.723177	0.017682	0.0116017					0.723337	0.018688	0.004527
0.724897	0.017798	0.0116583					0.72526	0.018842	0.00454644
0.726617	0.017912	0.0117625					0.727137	0.018932	0.00460084
0.728333	0.017924	0.0117897					0.728803	0.01903	0.00466377
0.72995	0.017976	0.0117621					0.730107	0.019056	0.00470835
0.73172	0.01795	0.0117767					0.731407	0.019126	0.00467378
0.733487	0.01805	0.0118082					0.733127	0.01927	0.00470373
0.73521	0.018062	0.0118443					0.735003	0.019344	0.00477099
0.736613	0.018124	0.0118622					0.736877	0.019484	0.0048398
0.73823	0.01818	0.011869					0.738387	0.019498	0.00484461
0.74	0.018216	0.0119021					0.739897	0.01959	0.00483719
0.741823	0.018274	0.0119364					0.741457	0.019696	0.00485441
0.743387	0.018344	0.0119806					0.743127	0.019806	0.00487255
0.745	0.018442	0.0120156					0.74474	0.019914	0.00490977
0.74651	0.01841	0.0119659					0.74646	0.019924	0.00497463
0.74807	0.018422	0.0119674					0.748127	0.020098	0.00500533
0.749793	0.018536	0.0120356					0.749897	0.02027	0.00503512
0.751613	0.018634	0.0121117					0.751667	0.020462	0.00507705
0.753127	0.018736	0.012135					0.753597	0.020588	0.00514294
0.754843	0.018732	0.0121471					0.75552	0.020658	0.00518685
0.756563	0.018774	0.012148					0.757083	0.020728	0.00523786
0.758283	0.01881	0.0121706					0.75844	0.020718	0.0052136
0.7601	0.018864	0.0122004					0.76	0.020796	0.00519883
0.76177	0.018894	0.0122165					0.76177	0.020922	0.00523244
0.763387	0.018934	0.0122442					0.763543	0.021072	0.0052794
0.76505	0.019018	0.0122597					0.765157	0.02114	0.00534197
0.766663	0.01911	0.0123149					0.766717	0.021214	0.0053736
0.76828	0.019226	0.0123659					0.76823	0.021338	0.00538891
0.770103	0.01928	0.0123717					0.76995	0.021446	0.0054013
0.77193	0.019308	0.0124259					0.771617	0.021588	0.00545219
0.77375	0.019402	0.01248					0.77323	0.021692	0.00550879
0.775367	0.01943	0.0125025					0.774797	0.021736	0.00555908
0.77677	0.01947	0.0125521					0.77646	0.021894	0.00558783
0.778127	0.019454	0.012498					0.77818	0.022028	0.00563038
0.77969	0.019466	0.0124816					0.7799	0.022188	0.0056872
0.78151	0.019606	0.0125618					0.781773	0.022342	0.00573164
0.783333	0.019636	0.0126453					0.783703	0.022422	0.00579294
0.784997	0.019686	0.0126266					0.78526	0.022522	0.00586172
0.78651	0.01962	0.0126192					0.786823	0.02264	0.00589852
0.78823	0.019684	0.0126081					0.788073	0.022698	0.0058841
0.78995	0.019722	0.0126481					0.78974	0.022756	0.00592728
0.79167	0.019788	0.0126754					0.79156	0.0229	0.00598266
0.793333	0.019836	0.0127165					0.79339	0.023014	0.00604991
0.794947	0.019944	0.0127481					0.795053	0.023124	0.00609027
0.79677	0.020028	0.0128031					0.796617	0.02322	0.0061506
0.79849	0.020056	0.0128269					0.79823	0.02331	0.00617148
0.800103	0.020134	0.0128713					0.799847	0.02356	0.00619699
0.80172	0.020192	0.0129198					0.80151	0.023602	0.00622879
0.803177	0.020132	0.012859					0.80323	0.023644	0.00628801
0.804893	0.020252	0.0129					0.804843	0.02378	0.00631425
0.806667	0.020332	0.0129725					0.806563	0.02397	0.0063655
0.808437	0.02043	0.0130868					0.808337	0.024118	0.00640568
0.809947	0.020484	0.0130772					0.81026	0.02426	0.00645679
0.81156	0.020468	0.0130644					0.812033	0.024344	0.00650643
0.813227	0.02051	0.0130481					0.813597	0.024434	0.00657979
0.814947	0.020566	0.0130772					0.815	0.024556	0.00663856
0.81667	0.020588	0.0130887					0.816513	0.02456	0.00661168
0.818337	0.020672	0.0131061					0.818283	0.024628	0.00666867
0.819893	0.020714	0.0131682					0.820003	0.024736	0.00676057
0.821507	0.02079	0.013211					0.82172	0.024904	0.00680852
0.823177	0.020836	0.013241					0.823333	0.024938	0.00684417
0.824897	0.020898	0.0132807					0.82495	0.025014	0.00687122
0.826617	0.02098	0.0133011					0.82651	0.025164	0.00691507
0.828283	0.021012	0.0133059					0.828177	0.025302	0.00697622
0.830053	0.021126	0.0133432					0.829793	0.025402	0.00701964
0.83172	0.021166	0.0133914					0.83151	0.025528	0.00707431
0.833433	0.02125	0.0134145					0.83323	0.025692	0.00712395
0.834843	0.021216	0.0133495					0.834897	0.025856	0.00717801
0.836403	0.021218	0.0133393					0.836667	0.025962	0.0072305
0.838073	0.021328	0.0134025					0.838493	0.026114	0.00729291
0.839843	0.021426	0.013478					0.840313	0.026278	0.0073701
0.84156	0.021526	0.0135303					0.84214	0.02641	0.00742962
0.84323	0.021536	0.0135391					0.843647	0.026562	0.00745128
0.844947	0.02159	0.0135392					0.844793	0.026582	0.00741025
0.84667	0.021602	0.0135619					0.846357	0.02667	0.00740138
0.848387	0.021694	0.0136097					0.84818	0.02686	0.00747905
0.85005	0.021736	0.0136695					0.850107	0.02705	0.00757958
0.85156	0.021812	0.0136864					0.85177	0.027192	0.00763524
0.853333	0.021938	0.0137021					0.853337	0.027288	0.00768916
0.855103	0.021966	0.0137752					0.854897	0.027378	0.0077082
0.856717	0.022032	0.0138232					0.856407	0.027548	0.00768766
0.85854	0.022154	0.0138867					0.858023	0.027666	0.00774652
0.860103	0.022196	0.0138945					0.85974	0.027598	0.00782832
0.861617	0.022212	0.0138225					0.861613	0.027674	0.00791426
0.863333	0.022254	0.0138927					0.863383	0.027944	0.00793577
0.86505	0.022374	0.0139762					0.86521	0.028186	0.00800323
0.866717	0.022482	0.0140137					0.86698	0.028368	0.00804181
0.868333	0.022482	0.0139952					0.868697	0.028394	0.00815678
0.869947	0.022438	0.013965					0.870263	0.028524	0.00827498
0.871563	0.022476	0.0139672					0.871613	0.028538	0.00830786
0.873283	0.022552	0.0139839					0.87323	0.028598	0.00828087
0.874947	0.02262	0.0140356					0.875053	0.02882	0.00833008
0.87651	0.022634	0.01407					0.876927	0.028954	0.00845709
0.878177	0.022728	0.0140985					0.878547	0.029156	0.00852279
0.880053	0.02278	0.0141187					0.880157	0.029296	0.00857243
0.881927	0.02286	0.0141663					0.88172	0.029344	0.00860396
0.883493	0.022898	0.0142141					0.883337	0.029552	0.00863975
0.885103	0.023052	0.0142737					0.885003	0.029688	0.0086677
0.886927	0.023156	0.0143638					0.886617	0.029804	0.00871238
0.8887	0.023268	0.014413					0.88823	0.029914	0.00873983
0.890313	0.023338	0.0144642					0.889847	0.030048	0.00879969
0.89172	0.023294	0.0143801					0.89146	0.030212	0.00885307
0.89328	0.023296	0.0143607					0.89323	0.030334	0.00892206
0.895053	0.023398	0.0144401					0.894947	0.030518	0.00900615
0.89677	0.023556	0.0145378					0.896827	0.030702	0.009072
0.898487	0.0236	0.0145763					0.898647	0.030828	0.00916253
0.900157	0.023646	0.0145704					0.900263	0.03103	0.00922786
0.901823	0.02365	0.0145632					0.901617	0.031004	0.0092426
0.90349	0.023716	0.0145996					0.903073	0.031022	0.00925848
0.905207	0.023776	0.0146361					0.904897	0.03121	0.00934033
0.90682	0.023804	0.0146796					0.906773	0.03151	0.00940561
0.90828	0.023904	0.014681					0.908543	0.031686	0.00948168
0.91	0.023936	0.0146859					0.910107	0.031904	0.00951098
0.911667	0.023968	0.0146839					0.911613	0.031958	0.00955391
0.913337	0.024076	0.0147029					0.91318	0.032088	0.00960908
0.91505	0.024134	0.014797					0.914847	0.032212	0.00964461
0.91677	0.024242	0.0148593					0.91646	0.032346	0.00970048
0.91828	0.024172	0.0147972					0.918127	0.032468	0.00975559
0.919947	0.02422	0.0148147					0.91995	0.032742	0.00984228
0.921613	0.02435	0.0148697					0.92177	0.032916	0.00991378
0.923333	0.02438	0.0149754					0.923597	0.033024	0.00999229
0.925103	0.02448	0.0150198					0.925313	0.033066	0.010089
0.926773	0.02446	0.0150088					0.926823	0.033212	0.0101644
0.92854	0.02453	0.015015					0.92823	0.033316	0.0101584
0.930157	0.024582	0.0150542					0.929843	0.033442	0.0101096
0.931823	0.024684	0.015096					0.93172	0.033594	0.0101384
0.93328	0.024788	0.0151417					0.933647	0.03378	0.0102464
0.934947	0.024832	0.0151642					0.93526	0.033864	0.0103509
0.936823	0.02492	0.0151905					0.93672	0.033976	0.0103967
0.938643	0.024988	0.0152159					0.93828	0.034158	0.0104594
0.940207	0.025006	0.0152634					0.939897	0.034424	0.0105121
0.941823	0.02513	0.0153031					0.94151	0.034534	0.0105784
0.94354	0.025224	0.0153486					0.943177	0.03458	0.0106298
0.94521	0.025296	0.0154087					0.944793	0.03465	0.0106969
0.94677	0.02531	0.0154103					0.946563	0.034766	0.0107903
0.94818	0.025206	0.0153182					0.94823	0.035042	0.0108701
0.949687	0.02528	0.0152962					0.950107	0.035248	0.0109521
0.951407	0.025396	0.0153521					0.95193	0.03542	0.0110478
0.953177	0.025494	0.0153751					0.9537	0.035564	0.0111136
0.954843	0.025552	0.0153771					0.955523	0.035738	0.0111927
0.95651	0.025556	0.0154425					0.957033	0.03589	0.0112392
0.958233	0.025674	0.0154345					0.958437	0.035982	0.0112687
0.959943	0.025698	0.0155129					0.959797	0.036028	0.0112215
0.961717	0.02585	0.0155383					0.96151	0.03624	0.0112934
0.963387	0.025822	0.0155696					0.963333	0.03649	0.011373
0.964947	0.025904	0.0155783					0.965157	0.036598	0.011498
0.966663	0.02595	0.0156274					0.966823	0.03679	0.0115781
0.968437	0.025956	0.0157394					0.968337	0.03686	0.0115854
0.97005	0.026116	0.0157823					0.969897	0.036928	0.0115887
0.971667	0.026136	0.015863					0.971513	0.03712	0.01161
0.973333	0.026226	0.0158822					0.973283	0.03728	0.0116702
0.974893	0.026296	0.0158016					0.975	0.037406	0.0117795
0.97646	0.02626	0.0157636					0.976723	0.037506	0.011867
0.97818	0.026424	0.0158225					0.978493	0.037782	0.0119604
0.97995	0.02661	0.0158968					0.98021	0.037976	0.0120356
0.98172	0.026604	0.01596					0.981773	0.038124	0.0121037
0.98344	0.026768	0.0159721					0.983337	0.038272	0.012215
0.985103	0.026716	0.0160099					0.984897	0.038386	0.0122786
0.986717	0.026786	0.0160038					0.986667	0.038506	0.0122943
0.98823	0.026796	0.0160255					0.988593	0.03869	0.0123477
0.98974	0.026872	0.016056					0.990313	0.03892	0.012486
0.99156	0.02696	0.0161185					0.99193	0.039066	0.0125854
0.993383	0.027018	0.0161216					0.993493	0.039206	0.0126229
0.995153	0.027104	0.0161242					0.995053	0.039414	0.0126537
0.99667	0.027172	0.0161503					0.99672	0.039556	0.0126815
0.998333	0.027264	0.0162166					0.998283	0.039702	0.0127548
1.00005	0.027394	0.0163165					0.99995	0.039832	0.0128361
1.00182	0.027534	0.0163896					1.00162	0.039914	0.0128951
1.00344	0.027574	0.0164253					1.00328	0.040092	0.0129214
1.00489	0.027546	0.0163353					1.00495	0.04033	0.0129734
1.00656	0.027534	0.016309					1.00672	0.040474	0.0130582
1.00839	0.027692	0.0164123					1.00859	0.040682	0.0131495
1.01016	0.02783	0.0165121					1.01037	0.040848	0.0132546
1.01182	0.02786	0.0165569					1.01209	0.041012	0.0133099
1.01339	0.02788	0.0165158					1.0136	0.04108	0.0133599
1.01495	0.027896	0.0165224					1.01505	0.04125	0.0134246
1.01661	0.028002	0.0165248					1.01635	0.041288	0.0133886
1.01833	0.02805	0.0165722					1.01812	0.04144	0.0134018
1.02005	0.02812	0.0166087					1.02006	0.041682	0.0135599
1.02166	0.028158	0.0166697					1.02188	0.041932	0.013694
1.02333	0.02814	0.0167084					1.02339	0.042018	0.0137768
1.0251	0.028232	0.0168005					1.02485	0.042166	0.0137617
1.02682	0.02836	0.0168911					1.02641	0.04229	0.0138071
1.02849	0.028498	0.0169486					1.02808	0.04244	0.0138555
1.03016	0.028558	0.0169729					1.02985	0.042662	0.0138963
1.03172	0.028548	0.0169195					1.03156	0.042632	0.01403
1.03318	0.028518	0.0168583					1.03333	0.042754	0.0141443
1.03479	0.028588	0.0169004					1.03505	0.043122	0.0142205
1.03651	0.028682	0.0169369					1.03677	0.043264	0.0143065
1.03818	0.028772	0.0169675					1.03849	0.043492	0.0143944
1.03979	0.028782	0.0169855					1.0401	0.043736	0.0144704
1.04146	0.028868	0.0169878					1.04151	0.043722	0.0144544
1.04318	0.028902	0.0170151					1.04328	0.0438	0.0144843
1.045	0.029022	0.0170776					1.04516	0.04408	0.0146037
1.04656	0.029092	0.0171453					1.04703	0.044378	0.0147728
1.04828	0.02925	0.0171836					1.04855	0.04459	0.0148703
1.0501	0.029294	0.017195					1.0501	0.044686	0.0148528
1.05193	0.029348	0.0172282					1.05162	0.0448	0.0148515
1.05354	0.02939	0.0172616					1.05318	0.044916	0.0148422
1.055	0.029428	0.017295					1.0548	0.044968	0.0148489
1.05672	0.02959	0.0173586					1.05646	0.04512	0.0149122
1.05844	0.029724	0.0174495					1.05813	0.0452	0.0149346
1.06021	0.029844	0.017499					1.05985	0.045394	0.0149251
1.06167	0.02979	0.0174124					1.06151	0.045558	0.0149561
1.06318	0.029782	0.0173709					1.06318	0.04566	0.0150022
1.0649	0.0299	0.017442					1.065	0.04578	0.0150443
1.06667	0.030034	0.0175445					1.06682	0.045904	0.015118
1.06828	0.030136	0.0175833					1.0687	0.04602	0.015252
1.06984	0.030138	0.0175691					1.07032	0.046216	0.0153037
1.07156	0.030182	0.0175741					1.07177	0.046344	0.0153464
1.07333	0.030304	0.0176198					1.07313	0.04634	0.0152725
1.07505	0.030378	0.0176813					1.07485	0.046536	0.0152536
1.07672	0.030448	0.0177146					1.07667	0.046768	0.0154126
1.07818	0.030492	0.0177211					1.07844	0.047042	0.0155359
1.07979	0.030536	0.0177456					1.08005	0.047276	0.0156465
1.08162	0.030672	0.0177748					1.08157	0.047388	0.0156368
1.08333	0.030722	0.0178596					1.08323	0.047504	0.0156572
1.085	0.030856	0.0179072					1.0849	0.04767	0.0157099
1.08677	0.030962	0.0179558					1.08656	0.047826	0.0157888
1.08839	0.03105	0.0179743					1.08828	0.048004	0.0158841
1.09	0.031042	0.0178989					1.08995	0.048132	0.0159448
1.09172	0.03111	0.0179506					1.09183	0.048364	0.0160477
1.09338	0.031206	0.0180099					1.09365	0.048694	0.0161131
1.0951	0.031346	0.0181					1.09526	0.048804	0.016187
1.09662	0.03143	0.0181115					1.09677	0.04891	0.0161982
1.09823	0.031484	0.0181247					1.09818	0.049014	0.0161514
1.09984	0.03155	0.0181479					1.0999	0.049118	0.016158
1.10167	0.031638	0.0181958					1.10177	0.049348	0.0163182
1.10349	0.03176	0.0182279					1.10375	0.049696	0.0164825
1.1051	0.031844	0.0182896					1.10531	0.04982	0.0165905
1.10682	0.031932	0.0183024					1.10677	0.04997	0.0166246
1.10844	0.031994	0.0183573					1.10834	0.050184	0.0166692
1.1101	0.032066	0.0184169					1.10995	0.0504	0.0167387
1.11177	0.03217	0.0184802					1.11156	0.050564	0.016788
1.11344	0.032248	0.0185888					1.11328	0.050682	0.0168725
1.11521	0.032384	0.0186235					1.11495	0.050794	0.0169429
1.11677	0.032416	0.0186332					1.11661	0.051162	0.0170155
1.11823	0.032308	0.0185194					1.11829	0.05143	0.0170944
1.11974	0.032272	0.0184774					1.12	0.051598	0.017201
1.12151	0.032422	0.0185715					1.12177	0.051808	0.0172796
1.12323	0.032546	0.0186749					1.12365	0.052012	0.0173617
1.1249	0.032688	0.0187077					1.12552	0.052182	0.0174851
1.12651	0.0327	0.0187158					1.12709	0.052456	0.0175275
1.12823	0.032784	0.0187222					1.12844	0.052588	0.0175299
1.12995	0.03284	0.0187656					1.12979	0.052628	0.0174848
1.13177	0.032914	0.0188159					1.13141	0.05274	0.0174872
1.13344	0.03302	0.0188602					1.13333	0.053034	0.0176202
1.13494	0.033114	0.0189158					1.1351	0.053256	0.0177485
1.13677	0.033258	0.018991					1.13672	0.053444	0.017775
1.13854	0.033364	0.0190508					1.13818	0.053568	0.0177899
1.14016	0.033436	0.0190822					1.13974	0.05373	0.0178479
1.14172	0.03358	0.0191684					1.14146	0.05398	0.0179107
1.14344	0.03368	0.0192318					1.14318	0.05423	0.0179982
1.14505	0.03371	0.019227					1.14484	0.054306	0.0180728
1.14677	0.033704	0.0191582					1.14656	0.054454	0.0181451
1.14849	0.033788	0.019208					1.14818	0.054686	0.0182612
1.15021	0.033946	0.0193188					1.15	0.054952	0.0183558
1.15177	0.034054	0.0194039					1.15172	0.055216	0.0184276
1.15333	0.034124	0.0194442					1.15344	0.055396	0.0185184
1.15505	0.034208	0.0194425					1.15495	0.055422	0.0184514
1.15682	0.034268	0.0194214					1.15667	0.055616	0.0185273
1.15854	0.03437	0.0194404					1.15849	0.055878	0.0187175
1.16021	0.034408	0.0194673					1.16026	0.056168	0.0188969
1.16167	0.03443	0.0194688					1.16182	0.056406	0.0189227
1.16333	0.034524	0.0194779					1.16334	0.056564	0.018922
1.165	0.034588	0.0195064					1.1649	0.056702	0.0189565
1.16677	0.034648	0.0195753					1.16651	0.056864	0.0190041
1.16844	0.034772	0.0196265					1.16818	0.057096	0.0190439
1.17026	0.034908	0.0197069					1.1699	0.057218	0.0191118
1.17203	0.035136	0.0197817					1.17156	0.057478	0.0191973
1.1737	0.035162	0.0198517					1.17323	0.057696	0.0192614
1.1751	0.035176	0.0198012					1.17495	0.057912	0.0193204
1.17667	0.03514	0.019776					1.17667	0.05816	0.0193788
1.17833	0.035264	0.0198435					1.17849	0.058328	0.019433
1.18005	0.035426	0.0199275					1.18026	0.058514	0.0194726
1.18167	0.035524	0.0199688					1.18203	0.05869	0.0195714
1.18318	0.035556	0.0199839					1.1836	0.058898	0.0196807
1.18474	0.035612	0.01999					1.1851	0.059128	0.0197962
1.18646	0.035726	0.0199927					1.18646	0.059088	0.0197614
1.18823	0.035792	0.0200582					1.18818	0.059326	0.0197438
1.19	0.035892	0.0200849					1.18995	0.05959	0.0198385
1.19156	0.03593	0.0201065					1.19172	0.059868	0.0199911
1.19323	0.03607	0.0201542					1.19328	0.060088	0.0200884
1.195	0.036218	0.0202325					1.19484	0.06019	0.0201305
1.19667	0.036286	0.0203329					1.19646	0.060328	0.0201792
1.19823	0.03641	0.0203868					1.19808	0.060382	0.0202754
1.19984	0.036508	0.0204296					1.19984	0.05766	0.021097
1.20146	0.036562	0.0203843					1.20151	0.057938	0.0211951
1.20302	0.03653	0.0202838					1.20313	0.057922	0.0213154
1.20469	0.036558	0.0203209					1.2049	0.058282	0.0213919
1.20646	0.036666	0.0204383					1.20667	0.058626	0.0214838
1.20818	0.03683	0.0205113					1.20844	0.058864	0.0215735
1.20984	0.036916	0.0205501					1.21011	0.059228	0.0216584
1.21156	0.037022	0.0205848					1.21156	0.059288	0.0216255
1.21339	0.037126	0.0206437					1.21307	0.05945	0.0215344
1.21515	0.037216	0.0206773					1.21495	0.059786	0.0216809
1.21693	0.037256	0.0207372					1.21698	0.060228	0.0218614
1.21849	0.03735	0.0207911					1.2187	0.060486	0.0219184
1.2201	0.037458	0.0208482					1.22021	0.060586	0.021854
1.22183	0.037516	0.0209212					1.22167	0.060734	0.0218094
1.22344	0.037592	0.0209841					1.22328	0.06093	0.0218059
1.22526	0.037716	0.0210387					1.22495	0.061236	0.0218719
1.22698	0.037838	0.0210828					1.22667	0.061466	0.0219696
1.22864	0.037882	0.0211308					1.22839	0.061698	0.0220547
1.23021	0.037972	0.0211514					1.23011	0.062018	0.0220792
1.23172	0.037986	0.0212032					1.23182	0.062406	0.0221213
1.23323	0.03796	0.0211097					1.23349	0.062726	0.0221856
1.23484	0.038028	0.0211412					1.23526	0.063018	0.0222889
1.23661	0.038164	0.0212482					1.23698	0.063296	0.0224429
1.23833	0.038418	0.0213558					1.23891	0.063554	0.0225888
1.24	0.038488	0.0213889					1.24042	0.06375	0.0226528
1.24156	0.038534	0.0213561					1.24193	0.063892	0.0226787
1.24328	0.03853	0.0213225					1.24323	0.063992	0.0225868
1.24505	0.038566	0.0213448					1.24485	0.064198	0.0225585
1.24672	0.038678	0.0213858					1.24672	0.064536	0.0227349
1.24828	0.038752	0.021433					1.24854	0.064914	0.022916
1.25	0.038928	0.0214798					1.25016	0.065112	0.0229623
1.25172	0.038964	0.0215512					1.25162	0.065286	0.0229535
1.25349	0.03912	0.0216211					1.25318	0.065528	0.0229382
1.25505	0.03925	0.0216683					1.2549	0.065842	0.0230071
1.25672	0.039344	0.0217643					1.25667	0.066178	0.0231459
1.25839	0.039468	0.0217831					1.25833	0.066374	0.0232393
1.2601	0.039488	0.0217661					1.26005	0.066554	0.0232718
1.26177	0.039624	0.0218246					1.26167	0.06672	0.0232679
1.26349	0.039784	0.0219438					1.26339	0.066926	0.0232269
1.26505	0.03987	0.0220094					1.26521	0.06714	0.0233062
1.26661	0.039994	0.0220138					1.26682	0.067454	0.0234137
1.26823	0.040024	0.0220151					1.26849	0.067756	0.0235526
1.26995	0.04008	0.0219997					1.27	0.067898	0.0234982
1.27172	0.040164	0.0220476					1.27177	0.068094	0.0235526
1.27349	0.04031	0.0221111					1.27344	0.068302	0.0236845
1.27515	0.040386	0.0221434					1.27526	0.068664	0.023797
1.27667	0.040412	0.0221653					1.27682	0.068892	0.023912
1.27813	0.040522	0.0221683					1.27834	0.069068	0.0239151
1.27979	0.040624	0.0222289					1.28	0.069308	0.0239645
1.28161	0.04078	0.0223397					1.28167	0.069546	0.024002
1.28339	0.040876	0.0223964					1.28338	0.06981	0.0240371
1.2851	0.04095	0.0223985					1.2851	0.069982	0.0241191
1.28667	0.041028	0.0224424					1.28667	0.070182	0.0241498
1.28828	0.041176	0.0225025					1.28823	0.070502	0.0241883
1.28979	0.041106	0.0224443					1.28995	0.070836	0.0242841
1.2914	0.041226	0.022454					1.29177	0.071172	0.02437
1.29313	0.041424	0.022591					1.2936	0.071476	0.0245172
1.29489	0.041572	0.0226949					1.29547	0.07169	0.0246643
1.29656	0.041676	0.0227274					1.29703	0.071902	0.0247585
1.29818	0.041688	0.0227091					1.29849	0.072036	0.0248283
1.29989	0.041756	0.0227263					1.2999	0.072154	0.0247184
1.30161	0.041862	0.022734					1.30167	0.072404	0.024737
1.30333	0.041932	0.0227928					1.30365	0.072726	0.0248743
1.30479	0.04205	0.0228474					1.30536	0.072976	0.0249734
1.30656	0.042162	0.0229363					1.30683	0.07312	0.0250074
1.30833	0.042352	0.0230156					1.30834	0.073294	0.0250276
1.3101	0.042366	0.0230841					1.3099	0.073554	0.0250596
1.31167	0.042358	0.0231919					1.31162	0.07371	0.0251505
1.31333	0.042464	0.0232612					1.31334	0.073908	0.0252682
1.31489	0.042408	0.023186					1.315	0.07406	0.0253804
1.31651	0.042506	0.0231943					1.31651	0.074126	0.0254271
1.31823	0.042664	0.0232983					1.31823	0.074362	0.0255274
1.32005	0.042886	0.0234812					1.32006	0.074618	0.0256787
1.32166	0.043	0.0235624					1.32183	0.074868	0.0257858
1.32328	0.043048	0.0235171					1.32365	0.075192	0.0258676
1.3249	0.043058	0.0234811					1.32531	0.075366	0.0259583
1.32646	0.043104	0.0234553					1.32656	0.075424	0.0258981
1.32828	0.043196	0.0234836					1.32818	0.07553	0.0258489
1.33	0.043308	0.023548					1.32995	0.07584	0.0260274
1.33166	0.043422	0.0235773					1.33177	0.076258	0.0262021
1.33318	0.04349	0.0236108					1.33339	0.07649	0.0262725
1.33484	0.043612	0.0236822					1.33495	0.076722	0.0262649
1.33651	0.043756	0.0237249					1.33656	0.076878	0.0262483
1.33838	0.043862	0.0237607					1.33823	0.077172	0.0262782
1.34026	0.044012	0.0238557					1.33995	0.077416	0.0263572
1.34208	0.044276	0.0239798					1.34162	0.077562	0.0264692
1.3437	0.044372	0.0240648					1.34339	0.077738	0.0265578
1.34526	0.044446	0.0240655					1.34495	0.07804	0.0265833
1.34667	0.044366	0.0239416					1.34657	0.078312	0.0265692
1.34818	0.044414	0.0239231					1.34834	0.078522	0.0266339
1.34984	0.0446	0.0240426					1.35021	0.078792	0.0267462
1.35161	0.044814	0.0242221					1.35209	0.079116	0.0269317
1.35328	0.044952	0.0243315					1.3538	0.079306	0.0270833
1.355	0.044974	0.0243234					1.35521	0.079492	0.0271507
1.35672	0.045004	0.0243223					1.35641	0.079492	0.0270207
1.35844	0.045144	0.0243605					1.35813	0.079762	0.0269659
1.36021	0.04526	0.0244227					1.36005	0.080074	0.0271114
1.36167	0.045356	0.0244586					1.36183	0.080346	0.0272725
1.36328	0.04547	0.0244827					1.36339	0.080538	0.0273499
1.3651	0.045574	0.0245151					1.36495	0.080626	0.0273223
1.36688	0.045708	0.0245983					1.36646	0.08081	0.0273357
1.36833	0.045798	0.0246464					1.36818	0.081138	0.0274101
1.37	0.045928	0.0246642					1.3699	0.0815	0.0275283
1.37156	0.045906	0.0245811					1.37151	0.081702	0.0276517
1.37328	0.045906	0.0245362					1.37318	0.081864	0.0277801
1.37495	0.046096	0.0246728					1.37495	0.082144	0.0278693
1.37667	0.046272	0.0248335					1.37677	0.082608	0.02798
1.37828	0.046342	0.0249078					1.3786	0.08292	0.0281047
1.37995	0.046404	0.0249338					1.38037	0.083222	0.0281574
1.38167	0.046416	0.0249518					1.38188	0.083282	0.0281618
1.38349	0.046562	0.0249803					1.38323	0.083252	0.0281502
1.38526	0.046646	0.0250096					1.38474	0.083276	0.0280379
1.38693	0.046734	0.0250311					1.38661	0.083518	0.0281011
1.38839	0.046808	0.0250955					1.38839	0.083832	0.0282469
1.39	0.04696	0.025147					1.39005	0.084154	0.0283395
1.39167	0.04708	0.0252297					1.39162	0.084308	0.0283895
1.39333	0.047212	0.0253462					1.39318	0.084542	0.0284065
1.3951	0.047362	0.025421					1.39479	0.084844	0.0284403
1.39693	0.047534	0.0255141					1.39641	0.085104	0.0285511
1.39865	0.047674	0.0255744					1.39818	0.085346	0.0286801
1.40021	0.04772	0.025569					1.39979	0.085592	0.0287561
1.40177	0.047748	0.0255676					1.40146	0.085824	0.02882
1.40307	0.047714	0.0254965					1.40312	0.086206	0.0289271
1.40469	0.047788	0.0254803					1.40495	0.08645	0.0289872
1.40635	0.048	0.0255669					1.40672	0.086652	0.0290931
1.40807	0.048154	0.0256613					1.4086	0.086884	0.0292378
1.40969	0.048174	0.0256767					1.41021	0.087178	0.0294402
1.4113	0.048222	0.0256716					1.41172	0.08745	0.0295433
1.41307	0.048258	0.0257169					1.41307	0.087376	0.0293609
1.41484	0.04848	0.0257834					1.41474	0.087624	0.0293379
1.41656	0.048566	0.0258624					1.41667	0.088054	0.0295321
1.41828	0.048696	0.0258956					1.41854	0.088408	0.0297381
1.41995	0.048874	0.0259613					1.42016	0.088636	0.029772
1.42172	0.048988	0.026053					1.42162	0.088728	0.029735
1.42344	0.049102	0.0260851					1.42323	0.08902	0.0297415
1.4251	0.049208	0.0261763					1.4249	0.08934	0.0297767
1.42677	0.0494	0.0262664					1.42662	0.089658	0.0298612
1.42823	0.04932	0.0261347					1.42834	0.08975	0.0299365
1.42995	0.049426	0.0261883					1.43	0.08993	0.0299288
1.43167	0.0496	0.0263169					1.43172	0.090182	0.0299976
1.43343	0.049816	0.0264566					1.43349	0.09052	0.0300652
1.4351	0.049922	0.0265388					1.43536	0.09094	0.0301738
1.43677	0.049976	0.0265467					1.43708	0.091202	0.030315
1.43838	0.050094	0.0265501					1.4386	0.09136	0.0304292
1.4401	0.050172	0.0265883					1.43995	0.091412	0.0304597
1.44182	0.050278	0.0265953					1.44141	0.091334	0.0303505
1.44349	0.050334	0.026629					1.44318	0.091696	0.0304176
1.44505	0.05045	0.0267053					1.445	0.092086	0.03058
1.44672	0.050598	0.0267778					1.44677	0.092392	0.0307387
1.44838	0.05073	0.0268242					1.44833	0.092632	0.0307561
1.4501	0.050834	0.0268538					1.44995	0.092796	0.0307533
1.45172	0.050878	0.0268683					1.45151	0.093004	0.030796
1.45344	0.051024	0.0268919					1.45313	0.093306	0.0308745
1.45521	0.051168	0.0269974					1.45474	0.093566	0.0310391
1.45688	0.05129	0.0270928					1.45635	0.093816	0.0310866
1.45854	0.051368	0.0271871					1.45807	0.09408	0.0311433
1.4599	0.051318	0.0270983					1.45979	0.094438	0.0312261
1.46151	0.051362	0.0270564					1.46151	0.094734	0.0312862
1.46307	0.051538	0.0271424					1.46333	0.095006	0.0313619
1.46484	0.051742	0.027279					1.46516	0.095312	0.0314784
1.46656	0.051884	0.027385					1.46703	0.095588	0.0315994
1.46823	0.051932	0.0274075					1.46859	0.095824	0.0316408
1.47	0.052092	0.0274319					1.46979	0.09571	0.031424
1.47172	0.05214	0.0274532					1.47141	0.095858	0.0313837
1.47333	0.052268	0.0275199					1.47323	0.096214	0.0315788
1.475	0.052448	0.0275915					1.47505	0.096598	0.0317766
1.47667	0.052582	0.0276497					1.47672	0.096896	0.0318602
1.47839	0.052748	0.0277332					1.47828	0.097036	0.0318712
1.48021	0.052922	0.0278394					1.47979	0.097316	0.0318772
1.48187	0.053074	0.0279621					1.48136	0.09756	0.031894
1.48349	0.053208	0.0280551					1.48297	0.09778	0.0319648
1.48505	0.053244	0.0279402					1.48464	0.097878	0.0321061
1.48672	0.053254	0.0278629					1.48646	0.098092	0.0322424
1.48839	0.05342	0.0279984					1.48823	0.098484	0.0323536
1.49026	0.053644	0.0282122					1.49005	0.09889	0.0324458
1.49187	0.053742	0.0282949					1.49182	0.099238	0.0325073
1.49344	0.05377	0.0281981					1.49349	0.09953	0.0326725
1.495	0.053762	0.028115					1.49505	0.099768	0.0328158
1.49672	0.053854	0.0281054					1.49646	0.099872	0.0328574
1.49849	0.053962	0.0281683					1.49802	0.099972	0.0327157
1.5001	0.05416	0.0282602					1.4999	0.100276	0.0327987
1.50156	0.05422	0.0283287					1.50177	0.10069	0.0329503
1.50333	0.054336	0.0283719					1.50355	0.101128	0.0331099
1.50515	0.054498	0.0284444					1.50521	0.101378	0.0331519
1.50688	0.05462	0.0285003					1.50677	0.101622	0.0332062
1.50854	0.054768	0.0285808					1.50849	0.10188	0.033223
1.51021	0.054968	0.0287145					1.51016	0.102166	0.0332684
1.51203	0.055206	0.0288096					1.51188	0.102438	0.0333335
1.51365	0.055302	0.0288684					1.51344	0.10262	0.03336
1.51516	0.055324	0.0288748					1.51511	0.102864	0.033375
1.51661	0.055252	0.0287862					1.51677	0.10314	0.0334336
1.51818	0.055374	0.0287676					1.51849	0.103466	0.0335151
1.51995	0.055578	0.0289239					1.52031	0.103796	0.033632
1.52172	0.055864	0.0290732					1.52219	0.104218	0.0337657
1.52338	0.055972	0.029115					1.52391	0.104524	0.0339155
1.525	0.05601	0.0291041					1.52542	0.104748	0.0340495
1.52667	0.056074	0.0291113					1.52677	0.104722	0.0339755
1.52844	0.05613	0.0291318					1.52823	0.104718	0.0339208
1.53015	0.056254	0.0291945					1.5301	0.105126	0.0340367
1.53177	0.056394	0.0292667					1.53198	0.105558	0.0342174
1.53333	0.056564	0.029338					1.53365	0.105964	0.0343301
1.5349	0.05662	0.0293414					1.5351	0.106094	0.0343254
1.53656	0.056714	0.0293404					1.53656	0.106282	0.0343228
1.53828	0.056822	0.0294266					1.53818	0.10651	0.0343735
1.54005	0.056998	0.0295197					1.53985	0.106766	0.034444
1.54177	0.057064	0.0296544					1.54151	0.106972	0.0345125
1.54328	0.056942	0.029572					1.54328	0.107206	0.034586
1.54495	0.057006	0.0295699					1.5451	0.107728	0.0347653
1.54661	0.05719	0.0296713					1.54698	0.108166	0.034939
1.54838	0.057336	0.0298036					1.54875	0.108624	0.0350746
1.55	0.057536	0.0299061					1.55052	0.108868	0.0351888
1.55167	0.05763	0.0299					1.55198	0.108938	0.0352137
1.55344	0.05775	0.0299123					1.55328	0.108918	0.0350781
1.55516	0.057864	0.0299353					1.55485	0.109086	0.0349062
1.55682	0.058036	0.0300133					1.55677	0.109448	0.0349857
1.55833	0.058162	0.0300978					1.55859	0.109898	0.0352228
1.56	0.058246	0.0301193					1.56016	0.11023	0.0353646
1.56172	0.058368	0.0301605					1.56172	0.110438	0.0353862
1.56349	0.058506	0.030213					1.56328	0.110666	0.0354392
1.5651	0.058582	0.0302712					1.56495	0.1109	0.035445
1.56677	0.058768	0.0303909					1.56646	0.111072	0.0354893
1.56854	0.059024	0.0305124					1.56808	0.11122	0.0355667
1.57031	0.059178	0.030603					1.56974	0.111394	0.0356536
1.57182	0.05929	0.0306754					1.57146	0.111724	0.0357764
1.57328	0.059172	0.030567					1.57318	0.11208	0.0359174
1.57479	0.059232	0.030542					1.575	0.112432	0.0360033
1.57656	0.0595	0.0306765					1.57682	0.112782	0.0360824
1.57828	0.05967	0.0307468					1.57865	0.113166	0.0362136
1.57989	0.05965	0.0307689					1.58047	0.113558	0.036391
1.58161	0.059724	0.0307671					1.58198	0.113746	0.0365384
1.58323	0.059762	0.0307818					1.58344	0.113816	0.0365552
1.585	0.059908	0.0308139					1.5848	0.11377	0.0363687
1.58672	0.06014	0.0309217					1.58651	0.114118	0.0364125
1.58833	0.060254	0.0310002					1.58844	0.114614	0.0365988
1.5899	0.060342	0.0310026					1.59026	0.11496	0.0367955
1.59156	0.060476	0.0310463					1.59187	0.115326	0.0368428
1.59338	0.060688	0.0311689					1.59334	0.11544	0.036798
1.59511	0.060854	0.0312677					1.5949	0.115648	0.0367559
1.59677	0.061032	0.0313843					1.59651	0.115866	0.0368063
1.59849	0.061232	0.0314376					1.59828	0.116148	0.0369073
1.59989	0.0613	0.0313796					1.6	0.116416	0.0370306
1.60151	0.061264	0.031316					1.60177	0.11675	0.0370985
1.60323	0.061446	0.0314526					1.60355	0.117144	0.0371285
1.6049	0.061728	0.0316201					1.60532	0.117402	0.0372099
1.60662	0.06182	0.0316743					1.60693	0.117682	0.0373851
1.60828	0.06194	0.0316791					1.60844	0.117858	0.0375286
1.60995	0.062078	0.0316953					1.61	0.117984	0.0375538
1.61161	0.062162	0.0317297					1.61182	0.118174	0.0375164
1.61323	0.062238	0.0317645					1.6137	0.118486	0.037607
1.61479	0.062412	0.0318675					1.61536	0.118872	0.0377733
1.61656	0.062586	0.0319319					1.61698	0.119132	0.0379301
1.61839	0.06272	0.031984					1.61849	0.119356	0.037929
1.6201	0.062816	0.0319885					1.62005	0.119544	0.037892
1.62167	0.06285	0.0319816					1.62162	0.119784	0.0378965
1.62328	0.06301	0.0320611					1.62339	0.120074	0.0380039
1.625	0.06321	0.0322118					1.6251	0.12035	0.0380865
1.62672	0.063476	0.0323558					1.62677	0.120414	0.0380656
1.62844	0.063686	0.0324753					1.62839	0.120682	0.0380409
1.6299	0.063616	0.0323371					1.63005	0.120938	0.0380424
1.63151	0.063648	0.0323267					1.63167	0.121168	0.0381282
1.63323	0.063826	0.0324667					1.63354	0.121498	0.0381793
1.635	0.064106	0.0326202					1.63547	0.121944	0.038413
1.63667	0.064238	0.0326802					1.63724	0.122242	0.0385421
1.63818	0.064244	0.0326521					1.63875	0.12224	0.0385144
1.63984	0.064316	0.0326306					1.6401	0.122196	0.0384978
1.64151	0.064502	0.0326909					1.64141	0.12215	0.0383131
1.64323	0.064684	0.0327612					1.64302	0.122574	0.038349
1.645	0.064878	0.0328752					1.64495	0.123124	0.0385584
1.64667	0.06504	0.0329582					1.64672	0.123576	0.0387773
1.64838	0.065194	0.0329903					1.64828	0.123776	0.0388663
1.65	0.065322	0.03309					1.64974	0.12394	0.0388608
1.65172	0.065568	0.033209					1.65136	0.124132	0.0388951
1.65333	0.065772	0.0333623					1.65297	0.12443	0.0389466
1.65505	0.065934	0.0334045					1.65474	0.124748	0.0389944
1.65661	0.065976	0.03337					1.65646	0.12492	0.0391046
1.65813	0.065886	0.033233					1.65812	0.125162	0.039148
1.65979	0.065964	0.0332455					1.6599	0.125522	0.0392447
1.66151	0.06608	0.0333486					1.66172	0.125988	0.0393524
1.66318	0.066296	0.0334664					1.66339	0.126336	0.03953
1.66479	0.066402	0.0335106					1.66495	0.126544	0.0396722
1.66646	0.06655	0.0334971					1.66636	0.1266	0.0395045
1.66823	0.066686	0.0335479					1.66813	0.126828	0.0394726
1.67	0.066782	0.033576					1.67005	0.127408	0.0396557
1.67151	0.066982	0.0336901					1.67193	0.127902	0.0399281
1.67318	0.067108	0.0337611					1.6736	0.128162	0.0400393
1.675	0.067302	0.0337925					1.67521	0.128316	0.0399997
1.67682	0.067428	0.0338806					1.67677	0.128486	0.0399442
1.67844	0.067596	0.0339415					1.67833	0.128778	0.0399239
1.67994	0.067686	0.0340393					1.6799	0.128914	0.0399394
1.68167	0.067934	0.0341627					1.68156	0.129098	0.0399978
1.68339	0.06828	0.0343558					1.68323	0.129308	0.0400763
1.68505	0.068444	0.0344429					1.6849	0.129408	0.040153
1.68651	0.06837	0.0342917					1.68667	0.12512	0.0409536
1.68813	0.068392	0.0342762					1.68844	0.126676	0.0407857
1.68995	0.06868	0.0344268					1.69021	0.126868	0.0408542
1.69172	0.069022	0.0346552					1.69193	0.12726	0.0409184
1.69333	0.069138	0.0346922					1.6937	0.127602	0.0410442
1.69495	0.069122	0.0346777					1.69531	0.127904	0.0410834
1.69656	0.069178	0.0346576					1.69677	0.128142	0.0410781
1.69833	0.06931	0.0347099					1.69818	0.128228	0.0409223
1.70005	0.069532	0.0347886					1.69985	0.128682	0.0408272
1.70177	0.06966	0.0348249					1.70172	0.129228	0.0410029
1.70333	0.069816	0.0348442					1.70344	0.129734	0.0412264
1.705	0.06991	0.0348712					1.70505	0.130176	0.0413466
1.70677	0.070014	0.0349153					1.70662	0.130414	0.0412554
1.70839	0.070176	0.035011					1.70823	0.130852	0.0412732
1.71005	0.070326	0.0351101					1.70995	0.1314	0.0414045
1.71177	0.070566	0.0352026					1.71172	0.13188	0.0414942
1.71349	0.070736	0.0352351					1.71339	0.13212	0.0416098
1.71505	0.0707	0.0351062					1.71505	0.13241	0.0416617
1.71677	0.07081	0.0351869					1.71688	0.132936	0.041799
1.71849	0.070954	0.0353162					1.71865	0.133478	0.0419905
1.72005	0.07116	0.0354659					1.72026	0.133946	0.0420889
1.72156	0.071298	0.0354773					1.72177	0.134104	0.0420831
1.72318	0.071392	0.0354831					1.72318	0.134156	0.0418781
1.72489	0.071558	0.0355463					1.72495	0.134514	0.0419427
1.72666	0.071782	0.0356435					1.72693	0.135194	0.0422088
1.72838	0.071968	0.0357335					1.7289	0.135792	0.0424851
1.73005	0.07212	0.0357638					1.73047	0.135912	0.0424502
1.73172	0.07222	0.0358104					1.73177	0.135816	0.0422402
1.73349	0.072392	0.0359125					1.73329	0.13584	0.0421203
1.7351	0.072506	0.036018					1.7349	0.135898	0.0420667
1.73667	0.072712	0.0360923					1.73657	0.136004	0.0419525
1.73838	0.072908	0.0362304					1.73823	0.136162	0.0419489
1.74021	0.07318	0.0363224					1.7399	0.136472	0.0420648
1.74182	0.073342	0.0363791					1.74162	0.137024	0.0421886
1.74328	0.073226	0.0361747					1.74339	0.137536	0.0423224
1.74495	0.073212	0.0361395					1.74505	0.137928	0.0424571
1.74672	0.073494	0.0363426					1.74682	0.13829	0.0425745
1.74844	0.073746	0.0364934					1.74854	0.138632	0.0427438
1.7501	0.073896	0.036601					1.75031	0.139076	0.0429357
1.75172	0.074032	0.0366198					1.75198	0.13943	0.0430762
1.75334	0.074064	0.0366105					1.75339	0.139612	0.0431784
1.75505	0.074184	0.0366093					1.75474	0.139628	0.0430658
1.75677	0.074302	0.0366446					1.75641	0.13995	0.043042
1.75844	0.07447	0.0367187					1.75823	0.14047	0.0432408
1.76005	0.074638	0.0368095					1.76	0.140974	0.0434205
1.76182	0.074894	0.0369405					1.76156	0.14137	0.0434925
1.76359	0.075106	0.0370567					1.76307	0.141576	0.0434557
1.76521	0.075228	0.037144					1.76464	0.141838	0.0434621
1.76677	0.07551	0.0373152					1.76631	0.142258	0.0435661
1.76844	0.075746	0.0374105					1.76807	0.14261	0.0437114
1.77005	0.075926	0.0373843					1.76979	0.142772	0.0438379
1.77167	0.075896	0.0372876					1.77151	0.143096	0.043974
1.77333	0.075918	0.0373506					1.77328	0.143558	0.0441886
1.77505	0.076116	0.0374755					1.77505	0.144138	0.0443375
1.77672	0.076338	0.0376535					1.77672	0.14452	0.044471
1.77828	0.076494	0.0377004					1.77834	0.14457	0.0445409
1.78	0.076644	0.0377198					1.77979	0.144434	0.0443275
1.78172	0.076708	0.0377191					1.78157	0.14469	0.0443821
1.78344	0.07684	0.0377315					1.78339	0.145236	0.0445695
1.78516	0.07696	0.0377808					1.78521	0.145688	0.0447111
1.78662	0.07704	0.0377916					1.78677	0.145902	0.0447177
1.78823	0.077216	0.0378176					1.78828	0.145952	0.0445838
1.78995	0.077366	0.0379057					1.78995	0.145998	0.0445169
1.79167	0.077552	0.0379625					1.79151	0.14624	0.0444838
1.79339	0.077678	0.0380411					1.79312	0.146472	0.0444927
1.79515	0.077954	0.0381667					1.79479	0.146714	0.0445417
1.79688	0.078206	0.0383081					1.79646	0.147048	0.0447048
1.79849	0.078394	0.0384714					1.79813	0.147578	0.0448477
1.79995	0.078408	0.0384021					1.7999	0.14805	0.0449882
1.80156	0.078358	0.0383039					1.80177	0.148518	0.0452144
1.80323	0.078566	0.0384164					1.80354	0.14892	0.0453935
1.805	0.078904	0.0385963					1.80531	0.149092	0.0454113
1.80672	0.079152	0.0387193					1.80698	0.149256	0.0454869
1.80823	0.079216	0.038747					1.80854	0.149574	0.0455518
1.8099	0.079336	0.0387361					1.81005	0.149756	0.045661
1.81172	0.079494	0.0388057					1.81141	0.149786	0.0455579
1.81354	0.079708	0.0389136					1.81308	0.150042	0.0455338
1.81521	0.079922	0.0389214					1.81495	0.150504	0.0456957
1.81672	0.08	0.0389898					1.81661	0.150998	0.0459212
1.81844	0.0802	0.039069					1.81823	0.15122	0.0459563
1.82021	0.080398	0.0391961					1.81979	0.151432	0.0459392
1.82198	0.08067	0.0393676					1.82146	0.151722	0.0459094
1.82349	0.080886	0.0395137					1.82323	0.152018	0.0459154
1.82505	0.080948	0.0395475					1.82495	0.152342	0.0459862
1.82661	0.08099	0.0393659					1.82662	0.152456	0.0461067
1.82812	0.080946	0.0392364					1.82823	0.152632	0.0461326
1.8299	0.081094	0.0392855					1.82995	0.153064	0.0461646
1.83156	0.081272	0.0394811					1.83177	0.153562	0.0462418
1.83318	0.081496	0.0395988					1.8336	0.15399	0.046299
1.83484	0.081604	0.0395926					1.83531	0.15421	0.04631
1.83656	0.08172	0.0396104					1.83677	0.154	0.0460215
1.83828	0.081998	0.0396551					1.83828	0.153998	0.0458308
1.84005	0.082112	0.0397322					1.84021	0.154462	0.0459881
1.84177	0.082282	0.0398007					1.84219	0.155044	0.0461075
1.84333	0.082436	0.0398476					1.84391	0.155216	0.0460395
1.84489	0.082632	0.0399481					1.84542	0.155182	0.0457976
1.84661	0.082832	0.0400717					1.84682	0.15515	0.0456001
1.84823	0.083004	0.0401406					1.84834	0.155302	0.0455533
1.84995	0.08316	0.0402559					1.84995	0.155696	0.0456786
1.85172	0.08345	0.0403709					1.85172	0.155998	0.0458453
1.8536	0.083818	0.0405489					1.85339	0.156368	0.0460539
1.85531	0.084054	0.0407103					1.85511	0.15705	0.0462361
1.85677	0.084062	0.0406742					1.85672	0.157508	0.0464391
1.85828	0.083918	0.0404984					1.85839	0.15791	0.0465789
1.85979	0.08402	0.0404926					1.86005	0.15816	0.0467399
1.86151	0.084324	0.0406638					1.86188	0.158444	0.0469123
1.86323	0.084646	0.0408786					1.8638	0.158828	0.0471397
1.86495	0.084836	0.040973					1.86547	0.15908	0.0472779
1.86656	0.084876	0.0409229					1.86693	0.159138	0.0472293
1.86818	0.084934	0.0408754					1.86823	0.159012	0.0469166
1.8699	0.085044	0.0408949					1.86995	0.15921	0.0468295
1.87162	0.085262	0.040969					1.87167	0.159658	0.0470435
1.87318	0.08546	0.0410861					1.87344	0.16029	0.047294
1.8749	0.08571	0.0412027					1.87495	0.160614	0.0474337
1.87672	0.085886	0.0412638					1.87651	0.160922	0.0475205
1.87844	0.086076	0.0413547					1.87807	0.161374	0.047539
1.88	0.086266	0.0414735					1.87974	0.161896	0.04767
1.88167	0.086558	0.0416677					1.88151	0.162396	0.0478694
1.88333	0.086658	0.0416653					1.88323	0.162608	0.0480739
1.88511	0.086814	0.0416391					1.885	0.162962	0.0482889
1.88683	0.087056	0.0417741					1.88672	0.16343	0.048419
1.88849	0.087254	0.0419388					1.88844	0.163886	0.0484074
1.8901	0.087414	0.0419953					1.89016	0.164312	0.0484207
1.89162	0.087502	0.0419936					1.89187	0.16469	0.0485221
1.89318	0.087614	0.0419384					1.89344	0.164826	0.0485956
1.89489	0.08772	0.0419579					1.8949	0.16475	0.0484122
1.89661	0.087942	0.0420428					1.89661	0.164986	0.048516
1.89849	0.088212	0.0421719					1.89844	0.165602	0.0487619
1.9001	0.088344	0.0422353					1.90011	0.16618	0.0490033
1.90161	0.08853	0.0423218					1.90167	0.166404	0.0490612
1.90318	0.0886	0.042374					1.90323	0.166554	0.0489745
1.90484	0.088812	0.0424379					1.90479	0.16662	0.048987
1.90667	0.089098	0.0425532					1.90641	0.166844	0.048999
1.90854	0.089452	0.0427326					1.90818	0.167164	0.049086
1.91021	0.089684	0.0427964					1.90985	0.167436	0.049146
1.91182	0.089716	0.0427768					1.91141	0.167758	0.0491351
1.91333	0.089744	0.0427711					1.91308	0.16814	0.0492071
1.91484	0.08966	0.0426202					1.91469	0.16868	0.0492971
1.91646	0.089784	0.0426345					1.91646	0.169156	0.0494552
1.91818	0.090092	0.0427851					1.91833	0.169598	0.0496044
1.92	0.090454	0.0429754					1.92016	0.17008	0.0497438
1.92167	0.090636	0.0430726					1.92188	0.17045	0.0499172
1.92338	0.090718	0.0431033					1.92349	0.17075	0.0500801
1.92505	0.090822	0.0431287					1.9249	0.170804	0.0499212
1.92672	0.09096	0.0431627					1.92667	0.171048	0.0498381
1.92833	0.091102	0.0432662					1.92854	0.171572	0.0499755
1.92995	0.091332	0.0434241					1.93021	0.17186	0.0499982
1.93167	0.091564	0.0435093					1.93172	0.171958	0.0498846
1.93349	0.091766	0.0435945					1.93323	0.172018	0.0498089
1.93521	0.09205	0.0437175					1.93479	0.172356	0.0498019
1.93672	0.092248	0.0438551					1.93651	0.17274	0.0499128
1.93833	0.092428	0.0439099					1.93834	0.173186	0.0500535
1.9399	0.09243	0.0437546					1.94005	0.17337	0.050192
1.94151	0.092564	0.0437154					1.94161	0.1735	0.0502342
1.94318	0.092836	0.0438569					1.94339	0.173958	0.0504538
1.9449	0.093034	0.0441067					1.94521	0.17451	0.0507094
1.94661	0.09322	0.0442283					1.94714	0.175068	0.0509092
1.94823	0.093354	0.0442034					1.94896	0.175478	0.0510715
1.9499	0.093518	0.0441827					1.95047	0.175676	0.0511955
1.95151	0.093618	0.04417					1.95177	0.175726	0.0510929
1.95323	0.093714	0.0441428					1.95333	0.175984	0.0511353
1.955	0.093888	0.0442301					1.95511	0.176564	0.0514631
1.95661	0.09405	0.0443213					1.95687	0.177298	0.051807
1.95823	0.094256	0.0444492					1.95849	0.17774	0.0519924
1.95989	0.09442	0.0444992					1.96005	0.17807	0.0520878
1.96151	0.094612	0.0445926					1.96162	0.178368	0.0521392
1.96334	0.094854	0.0446293					1.96328	0.178882	0.052303
1.96521	0.095168	0.0447717					1.965	0.17951	0.0524495
1.96698	0.095524	0.0449735					1.96667	0.179882	0.0525947
1.9687	0.09574	0.0451144					1.96829	0.180252	0.0526865
1.97031	0.095846	0.0451859					1.97	0.18082	0.0528432
1.97172	0.095742	0.0450113					1.97167	0.181326	0.0529687
1.97328	0.095816	0.0449949					1.97333	0.181686	0.05302
1.9749	0.096136	0.0451601					1.97516	0.182066	0.0530735
1.97666	0.096492	0.0454001					1.97708	0.182528	0.0532512
1.97838	0.096696	0.0455336					1.9787	0.182896	0.0534715
1.98005	0.09667	0.0455235					1.98015	0.183268	0.0537514
1.98182	0.096862	0.0455426					1.98151	0.183318	0.0537306
1.98359	0.097036	0.0456224					1.98313	0.183626	0.0536845
1.98521	0.097302	0.0457118					1.985	0.184148	0.0539548
1.98677	0.097514	0.0458353					1.98672	0.184668	0.0542462
1.98838	0.097732	0.045936					1.98834	0.184974	0.0543613
1.99021	0.097982	0.0460232					1.9899	0.185116	0.0543604
1.99198	0.0982	0.0461471					1.99146	0.185318	0.0543697
1.99349	0.098392	0.0461942					1.99307	0.185668	0.0544595
1.995	0.098514	0.0462227					1.99479	0.18608	0.0546189
1.99656	0.098436	0.0460365					1.99646	0.186408	0.0547897
1.99828	0.098628	0.0460599					1.99808	0.186772	0.0548982
2.0001	0.09907	0.0463313					1.99974	0.187196	0.0549867
2.00182	0.099476	0.0466168					2.00156	0.187772	0.0551695
2.00339	0.099518	0.0466513					2.00339	0.188334	0.055307
2.005	0.099566	0.0466093					2.00531	0.188788	0.0555134
2.00662	0.099722	0.0465905					2.00688	0.18901	0.0555957
2.00839	0.099898	0.0466699					2.00828	0.18898	0.0555357
2.0101	0.100114	0.0467508					2.0098	0.189026	0.0552378
2.01188	0.100324	0.0468137					2.01161	0.189502	0.0553019
2.01333	0.100544	0.0469081					2.01344	0.190066	0.0554592
2.0149	0.100686	0.0469791					2.0151	0.19044	0.0555284
2.01656	0.10089	0.0470455					2.01672	0.190672	0.0555338
2.01818	0.101084	0.0471335					2.01823	0.19089	0.0555154
2.01995	0.101268	0.047199					2.01985	0.19121	0.0556233
2.02177	0.101586	0.0472882					2.02151	0.19165	0.0557367
2.02359	0.10189	0.0473797					2.02318	0.191926	0.0559362
2.02526	0.102106	0.0474834					2.02469	0.192002	0.0559923
2.02677	0.102176	0.0475606					2.02636	0.192152	0.0560117
2.02812	0.102082	0.0474442					2.02807	0.192514	0.0560037
2.02969	0.102116	0.0473612					2.0299	0.19284	0.0559378
2.03146	0.102508	0.0475189					2.03177	0.193068	0.0559089
2.03323	0.10281	0.0476575					2.0336	0.193332	0.0559399
2.03495	0.102908	0.0477504					2.03521	0.193632	0.0560698
2.03662	0.102942	0.0476999					2.03677	0.193706	0.0560198
2.03823	0.10302	0.0476965					2.03813	0.193676	0.0556601
2.0399	0.10325	0.0477939					2.03969	0.193934	0.0556446
2.04162	0.103454	0.0478864					2.04156	0.19467	0.0559344
2.04328	0.103684	0.0479778					2.04339	0.19545	0.0562699
2.0449	0.103932	0.0480681					2.04505	0.195866	0.0563526
2.04672	0.104272	0.0482509					2.04656	0.196172	0.0563402
2.04849	0.104514	0.0483548					2.04818	0.196642	0.0564332
2.05	0.104714	0.0484683					2.0498	0.197082	0.0564861
2.05177	0.104962	0.0485811					2.05151	0.19776	0.0565992
2.05323	0.104998	0.0484111					2.05328	0.197908	0.0567265
2.055	0.105242	0.0484819					2.05495	0.198282	0.0568138
2.05667	0.105568	0.0487338					2.05662	0.198806	0.0569028
2.05833	0.105838	0.0489675					2.05834	0.199316	0.0570154
2.06	0.105978	0.0490397					2.06021	0.19993	0.0572658
2.06156	0.106058	0.0490536					2.06203	0.200572	0.0575571
2.06333	0.106278	0.0490706					2.06365	0.20094	0.0578671
2.065	0.10651	0.0490948					2.065	0.20111	0.0580006
2.06672	0.10663	0.0491069					2.06646	0.20121	0.0579121
2.06833	0.106798	0.0491521					2.06828	0.201528	0.0581004
2.0699	0.106988	0.0492546					2.07016	0.201262	0.058323
2.07161	0.10727	0.0493808					2.07198	0.20195	0.0586016
2.07333	0.10751	0.049497					2.0736	0.20241	0.0586626
2.07505	0.107768	0.0496467					2.07511	0.202736	0.0587322
2.07687	0.10808	0.0497706					2.07672	0.203256	0.058895
2.07854	0.108288	0.0497991					2.07839	0.203762	0.0590408
2.08021	0.108464	0.0498326					2.07995	0.204228	0.0592328
2.08188	0.108624	0.0498958					2.08156	0.204652	0.0593311
2.08349	0.108732	0.0499946					2.08323	0.205052	0.0594338
2.08495	0.108706	0.0498996					2.08495	0.205762	0.0595186
2.08646	0.108796	0.0498276					2.08667	0.206334	0.0596287
2.08823	0.109208	0.0499765					2.08854	0.20683	0.0597989
2.09	0.109546	0.0501611					2.09047	0.207572	0.0600917
2.09167	0.109696	0.0503032					2.09224	0.20804	0.0602874
2.09333	0.10978	0.0503296					2.09375	0.208266	0.0603662
2.09495	0.109974	0.0503643					2.095	0.208178	0.0600157
2.09661	0.11017	0.0504829					2.09656	0.208476	0.0600378
2.09828	0.110498	0.0506262					2.09839	0.209098	0.0602865
2.09995	0.110652	0.0507202					2.10016	0.209706	0.0605607
2.10151	0.110886	0.0507633					2.10193	0.21025	0.0607245
2.10323	0.111124	0.0508434					2.10349	0.210634	0.0608011
2.1051	0.111444	0.0509988					2.10505	0.211072	0.060918
2.10677	0.111652	0.0511551					2.10656	0.211456	0.0610286
2.10844	0.112012	0.051362					2.10823	0.212052	0.0611962
2.10995	0.112146	0.0513066					2.1099	0.212286	0.0613896
2.11151	0.112168	0.0511552					2.11167	0.212646	0.0615789
2.11323	0.112424	0.0513407					2.11349	0.213112	0.0618097
2.11495	0.112698	0.0515992					2.11521	0.213632	0.0619417
2.11661	0.112882	0.0517663					2.11693	0.214266	0.0620869
2.11828	0.112908	0.0517012					2.11865	0.214794	0.0623186
2.11974	0.112978	0.0515741					2.12021	0.215242	0.0625753
2.12151	0.11314	0.0515472					2.12156	0.2153	0.062648
2.12323	0.113334	0.0516116					2.12312	0.215342	0.0624836
2.1249	0.113638	0.0517251					2.12495	0.215916	0.0625815
2.12651	0.113818	0.0518438					2.12677	0.216544	0.0628212
2.12823	0.114088	0.051948					2.12844	0.217176	0.063041
2.13	0.114354	0.0520246					2.13005	0.21758	0.0631676
2.13177	0.114574	0.0520852					2.13162	0.217906	0.0632135
2.13339	0.114786	0.0522031					2.13323	0.218336	0.0632332
2.1351	0.115094	0.052357					2.13485	0.218718	0.0632724
2.13688	0.115384	0.0525291					2.13656	0.219104	0.0633795
2.13859	0.115768	0.0527626					2.13818	0.2194	0.0633624
2.14021	0.11597	0.05291					2.13979	0.219662	0.0633739
2.14167	0.115908	0.0527272					2.14146	0.220204	0.0634443
2.14323	0.116054	0.0526427					2.14318	0.220758	0.0635998
2.14495	0.116382	0.0527601					2.1449	0.221254	0.0637905
2.14677	0.11674	0.0529557					2.14677	0.221692	0.0639342
2.14849	0.117016	0.0531179					2.14854	0.221974	0.0639508
2.15016	0.117174	0.0531882					2.1501	0.221868	0.0637281
2.15182	0.11727	0.0532					2.15156	0.220002	0.0619637
2.15354	0.117472	0.0532408					2.15297	0.219074	0.0609466
2.15526	0.117716	0.0533302					2.15484	0.219758	0.0612442
2.15693	0.117996	0.0534787					2.15677	0.220722	0.0616845
2.15844	0.118178	0.0535509					2.15844	0.221454	0.0620804
2.16005	0.118288	0.0535562					2.15995	0.221934	0.0623591
2.16167	0.11843	0.0535326					2.16146	0.222454	0.062621
2.16323	0.118542	0.0535889					2.16308	0.223018	0.0629083
2.16495	0.118884	0.0537252					2.16474	0.22368	0.0632127
2.16677	0.119234	0.0539372					2.16641	0.224212	0.0634613
2.16828	0.119368	0.0538052					2.16813	0.224662	0.0636376
2.16995	0.119596	0.05382					2.1699	0.22538	0.0639288
2.17161	0.119856	0.0540021					2.17177	0.22604	0.0641953
2.17333	0.120054	0.0541917					2.1736	0.226786	0.0644234
2.17495	0.120282	0.0543566					2.17542	0.226544	0.0646861
2.17667	0.120512	0.0543503					2.17698	0.22684	0.064745
2.17833	0.120736	0.0543826					2.17828	0.22691	0.0646056
2.18	0.120968	0.0544066					2.1799	0.227032	0.0643768
2.18166	0.121188	0.0545421					2.18177	0.227776	0.0644735
2.18318	0.121352	0.0546683					2.18359	0.228514	0.0647759
2.18489	0.12158	0.0547315					2.18526	0.229112	0.0650637
2.18661	0.121796	0.0547954					2.18677	0.22957	0.0651836
2.18839	0.122068	0.0549079					2.18834	0.230168	0.0653267
2.1901	0.12228	0.0550193					2.1899	0.230624	0.0654253
2.19177	0.12255	0.0551614					2.19151	0.230884	0.0654859
2.19354	0.122904	0.0553424					2.19318	0.230928	0.0654336
2.19531	0.123232	0.0554283					2.1949	0.230962	0.0653243
2.19693	0.123378	0.0555856					2.19667	0.231244	0.0652556
2.19839	0.123244	0.0554387					2.19839	0.231722	0.0652285
2.19995	0.123422	0.0554151					2.20011	0.232182	0.0651804
2.20167	0.123858	0.0555915					2.20182	0.23251	0.0652217
2.20333	0.124152	0.0556607					2.2036	0.232944	0.0653554
2.205	0.124188	0.0556502					2.20547	0.2335	0.0656257
2.20656	0.124174	0.0556871					2.20714	0.234024	0.0658479
2.20834	0.12433	0.0557011					2.20849	0.23408	0.0657886
2.2101	0.124608	0.0557968					2.20985	0.23409	0.0655926
2.21182	0.124948	0.0559334					2.21151	0.234836	0.0657904
2.21344	0.125252	0.0560632					2.21344	0.235752	0.0661991
2.215	0.125448	0.0561302					2.21531	0.236684	0.066635
2.21672	0.12573	0.0562719					2.21698	0.23724	0.0668546
2.21849	0.126136	0.0565087					2.21849	0.23762	0.0669129
2.22015	0.126408	0.0566811					2.22	0.238036	0.0669523
2.22182	0.12678	0.0568249					2.22157	0.238574	0.0670323
2.22354	0.127154	0.0568918					2.22329	0.239218	0.0672152
2.225	0.127218	0.056746					2.225	0.239624	0.0674776
2.22656	0.12727	0.0566434					2.22667	0.240138	0.0677773
2.22828	0.127474	0.0568907					2.22844	0.24075	0.0680643
2.23	0.127722	0.0571891					2.2301	0.241288	0.0682961
2.23167	0.127928	0.0572837					2.23177	0.241906	0.0685706
2.23338	0.128208	0.0572569					2.23328	0.242302	0.0688817
2.23505	0.128462	0.0572483					2.23474	0.242518	0.0689391
2.23667	0.128638	0.0573425					2.23656	0.242936	0.06892
2.23839	0.128864	0.057484					2.23849	0.243636	0.0691279
2.23995	0.129072	0.0575748					2.24026	0.244276	0.0694219
2.24162	0.12928	0.0576252					2.24188	0.24478	0.0697155
2.24349	0.129488	0.0576359					2.24344	0.245138	0.0698212
2.24521	0.129714	0.057638					2.24495	0.245444	0.0698283
2.24677	0.129848	0.057636					2.24651	0.245858	0.0698469
2.24828	0.129934	0.0577028					2.24813	0.246286	0.0699576
2.25	0.130238	0.0579032					2.24985	0.246766	0.0701558
2.25182	0.130706	0.058108					2.25151	0.24718	0.070263
2.25354	0.13105	0.0583311					2.25318	0.247676	0.0704244
2.25495	0.130968	0.0581315					2.25485	0.248332	0.0705765
2.25651	0.130976	0.05804					2.25661	0.248564	0.0707338
2.25823	0.131362	0.0582283					2.25849	0.248796	0.0709114
2.26	0.131788	0.058503					2.26047	0.249752	0.0711398
2.26161	0.13202	0.0585762					2.26219	0.25024	0.0712281
2.26318	0.132064	0.0585824					2.26365	0.250418	0.0713155
2.26479	0.1321	0.0586617					2.26505	0.250616	0.0714397
2.26646	0.132384	0.0587248					2.26636	0.25075	0.071321
2.26828	0.13263	0.05886					2.26813	0.25139	0.0713889
2.26995	0.132998	0.0589559					2.27016	0.2524	0.0717536
2.27156	0.133234	0.0590533					2.27188	0.25318	0.0721485
2.27323	0.133492	0.0591403					2.27333	0.253574	0.0723156
2.2749	0.133782	0.0592891					2.27479	0.253716	0.0723878
2.27661	0.134064	0.0594767					2.27651	0.254184	0.0725076
2.27838	0.134422	0.0596616					2.27813	0.25471	0.0726963
2.28005	0.134756	0.0597956					2.27985	0.2553	0.0728172
2.28167	0.13496	0.0597433					2.28161	0.255718	0.0730224
2.28318	0.134866	0.0595283					2.28338	0.256242	0.0732433
2.28479	0.135034	0.0595725					2.2851	0.25694	0.0734197
2.28646	0.135186	0.0597683					2.28683	0.257532	0.0736312
2.28807	0.135416	0.0598652					2.28849	0.258132	0.0738572
2.28979	0.135642	0.0598962					2.29	0.258316	0.0740098
2.2914	0.13589	0.0598948					2.29135	0.258356	0.0738551
2.29312	0.136152	0.0600109					2.29318	0.258926	0.0738415
2.29495	0.136478	0.0601363					2.29511	0.259788	0.0740203
2.29651	0.136814	0.060359					2.29693	0.260606	0.0744142
2.29823	0.13704	0.0605308					2.29844	0.26095	0.0745973
2.3	0.13733	0.0605782					2.3	0.26117	0.0745519
2.30187	0.137628	0.0606555					2.30151	0.261434	0.0744627
2.30349	0.137856	0.0607539					2.30297	0.26188	0.0744268
2.3051	0.138124	0.060863					2.30458	0.262302	0.0745095
2.30672	0.138556	0.0611049					2.3063	0.262714	0.0747181
2.30859	0.139152	0.0613956					2.30797	0.263082	0.0748715
2.31026	0.139472	0.0615253					2.30959	0.263742	0.0750429
2.31166	0.139268	0.0612906					2.31135	0.264432	0.0752209
2.31328	0.139306	0.061241					2.31313	0.265066	0.0753713
2.31505	0.13981	0.0614726					2.3149	0.265614	0.0755717
2.31682	0.140326	0.0617936					2.31667	0.266224	0.0758527
2.31849	0.140516	0.061867					2.31854	0.266942	0.0762096
2.32005	0.140484	0.0618499					2.32026	0.267264	0.0763683
2.32183	0.140582	0.0618656					2.32172	0.267144	0.0763059
2.32349	0.140818	0.0618961					2.32312	0.266338	0.0759364
2.32516	0.141124	0.0619846					2.32485	0.266786	0.0758734
2.32688	0.14141	0.0620459					2.32662	0.267576	0.0761467
2.32833	0.141586	0.062131					2.32844	0.268472	0.0765603
2.32989	0.141642	0.0621065					2.33	0.268986	0.076698
2.33167	0.14187	0.0621807					2.33151	0.269182	0.0765459
2.33338	0.142228	0.0623983					2.33323	0.26971	0.076524
2.3351	0.142628	0.062647					2.3349	0.270396	0.0766649
2.33687	0.143078	0.0628477					2.33667	0.271088	0.0768329
2.33854	0.143386	0.0628949					2.33844	0.271546	0.0769741
2.3401	0.143468	0.0627163					2.34026	0.271924	0.0770564
2.34182	0.143606	0.0628331					2.34209	0.272564	0.0771479
2.34344	0.14389	0.0630969					2.34396	0.27328	0.0773169
2.34515	0.144276	0.0633417					2.34552	0.2735	0.0772857
2.34672	0.144468	0.0633665					2.34703	0.273736	0.0771967
2.34818	0.144636	0.0633429					2.34844	0.273682	0.076853
2.34989	0.144836	0.0634097					2.35026	0.274262	0.0769008
2.35161	0.145108	0.0635174					2.35229	0.275214	0.0772266
2.35328	0.14544	0.0636135					2.35412	0.275928	0.0775884
2.3549	0.145646	0.0636678					2.35552	0.276004	0.0775651
2.35661	0.145918	0.0637854					2.35688	0.275814	0.0774232
2.35838	0.146204	0.0638873					2.35833	0.275934	0.0774119
2.36	0.14644	0.0640276					2.35995	0.276398	0.07753
2.36161	0.146712	0.0641956					2.36162	0.276796	0.0775704
2.36344	0.147124	0.0643674					2.36328	0.277192	0.0776565
2.36526	0.147542	0.0645903					2.3649	0.277476	0.0778222
2.36682	0.147756	0.0646315					2.36651	0.278168	0.0780383
2.36828	0.147544	0.0643425					2.36818	0.278944	0.0782365
2.36989	0.147586	0.0642401					2.36985	0.279512	0.0784342
2.37156	0.147976	0.0644025					2.37162	0.280154	0.0786221
2.37323	0.148376	0.0645804					2.37339	0.280774	0.0788412
2.37495	0.14869	0.0647519					2.37515	0.281386	0.0790883
2.37651	0.148822	0.064815					2.37683	0.280284	0.0792522
2.37828	0.14894	0.0648541					2.37828	0.280704	0.0792467
2.38	0.149144	0.0649139					2.37969	0.28072	0.0789134
2.38177	0.149574	0.0650083					2.38131	0.281092	0.0787579
2.38349	0.149908	0.0651688					2.38313	0.281952	0.0789158
2.38505	0.150204	0.0652902					2.385	0.282712	0.0790431
2.38682	0.150562	0.0654905					2.38656	0.283122	0.0789636
2.38859	0.150846	0.0656092					2.38802	0.283418	0.0788758
2.39021	0.151074	0.0657168					2.38964	0.283994	0.0789979
2.39172	0.151392	0.0659566					2.39146	0.284794	0.0791913
2.39339	0.151892	0.0661259					2.39323	0.285664	0.0794435
2.39505	0.15217	0.066195					2.3949	0.286016	0.079662
2.39667	0.152226	0.0659973					2.39662	0.28652	0.0798848
2.39839	0.152322	0.0661122					2.39833	0.28739	0.0802061
2.40005	0.152568	0.0663692					2.40011	0.28807	0.0804214
2.40167	0.152916	0.0666304					2.40182	0.288602	0.0806785
2.40323	0.153226	0.0667569					2.40344	0.288948	0.0809176
2.405	0.153546	0.0667817					2.405	0.288934	0.080676
2.40672	0.153746	0.0667634					2.40672	0.289646	0.0809278
2.40844	0.153984	0.0667733					2.40855	0.290592	0.0814078
2.41021	0.154228	0.0668805					2.41037	0.291384	0.0817568
2.41172	0.154308	0.0669004					2.41188	0.291764	0.0817866
2.41328	0.154474	0.0669312					2.41339	0.291932	0.0817803
2.41495	0.154616	0.0669838					2.415	0.292428	0.0818781
2.41662	0.15484	0.0670991					2.41667	0.293114	0.0820687
2.41834	0.155208	0.0672618					2.41828	0.293714	0.0822384
2.4201	0.155718	0.067474					2.42	0.294288	0.0824485
2.42188	0.15614	0.0676787					2.42162	0.295042	0.082746
2.42359	0.156482	0.0678303					2.42334	0.295928	0.0830549
2.42505	0.156536	0.0677335					2.42505	0.296748	0.0832163
2.42656	0.156442	0.0675703					2.42688	0.297522	0.0833856
2.42823	0.156728	0.0677447					2.42865	0.298136	0.0834756
2.43005	0.157256	0.0679806					2.43042	0.29862	0.0836088
2.43167	0.157624	0.0681362					2.43219	0.29932	0.0838827
2.43323	0.157824	0.068204					2.4338	0.299822	0.0841691
2.43484	0.157956	0.0682887					2.43526	0.300182	0.0844078
2.43662	0.158264	0.068409					2.43662	0.300272	0.0843558
2.43839	0.158682	0.068541					2.43823	0.300604	0.0843572
2.4401	0.158996	0.0685892					2.4401	0.301434	0.0846984
2.44167	0.159208	0.0686622					2.44182	0.302234	0.0850865
2.44339	0.159482	0.0688544					2.44344	0.302622	0.0852802
2.4451	0.159844	0.0690208					2.44495	0.302986	0.0853603
2.44682	0.160204	0.0692243					2.44662	0.303482	0.0855091
2.44844	0.160584	0.0694391					2.44823	0.302508	0.0856515
2.45005	0.160928	0.0695696					2.44995	0.30334	0.0858289
2.45151	0.161014	0.069389					2.45161	0.303914	0.086059
2.45307	0.16093	0.0690988					2.45323	0.304228	0.0861272
2.45474	0.16102	0.0691758					2.4549	0.304806	0.0861915
2.45646	0.16129	0.0694376					2.45667	0.305298	0.0861203
2.45807	0.16166	0.0696917					2.45849	0.305274	0.0855594
2.45974	0.161898	0.0697559					2.46026	0.302544	0.0825844
2.46146	0.162232	0.06981					2.46172	0.302188	0.0818911
2.46323	0.162668	0.0699502					2.46323	0.302686	0.0820725
2.46505	0.162996	0.0700074					2.46511	0.303798	0.0826397
2.46677	0.163272	0.0701392					2.46703	0.305142	0.0832322
2.46833	0.163474	0.070293					2.4687	0.306052	0.0836495
2.46989	0.16369	0.0704652					2.47021	0.306624	0.0837821
2.47156	0.16403	0.0706246					2.47172	0.307044	0.0839278
2.47323	0.16431	0.0707658					2.47323	0.30769	0.084168
2.47484	0.164674	0.0709184					2.4749	0.308514	0.0845059
2.47667	0.165202	0.071153					2.47662	0.309258	0.0848309
2.47854	0.16583	0.0714435					2.47834	0.309826	0.0851011
2.48031	0.16627	0.0717083					2.48	0.31069	0.0853849
2.48182	0.166354	0.0716275					2.48161	0.31145	0.0856288
2.48328	0.166178	0.0713552					2.48333	0.31208	0.0858146
2.48495	0.166458	0.0714031					2.48511	0.312726	0.0861034
2.48661	0.166966	0.0716805					2.48688	0.313378	0.0864563
2.48833	0.16744	0.0719693					2.48875	0.314234	0.0869417
2.49	0.167584	0.0720362					2.49047	0.314812	0.0872678
2.49167	0.167622	0.0719548					2.49198	0.31519	0.087422
2.49328	0.167698	0.0718451					2.49334	0.315274	0.087269
2.49505	0.167974	0.0718246					2.495	0.315876	0.0872857
2.49677	0.168304	0.0719364					2.49677	0.316788	0.0875902
2.49833	0.168548	0.0720976					2.49854	0.317884	0.0880564
2.50005	0.168876	0.0723112					2.50016	0.318416	0.0882985
2.50182	0.169288	0.0724308					2.50162	0.31869	0.0882178
2.50359	0.169658	0.0725479					2.50323	0.318992	0.088043
2.50505	0.16998	0.0727295					2.50485	0.319522	0.087985
2.50677	0.170344	0.0729412					2.50656	0.319824	0.0879024
2.50844	0.17065	0.0729672					2.50828	0.31979	0.0876381
2.51021	0.170894	0.0728925					2.51	0.319134	0.0867566
2.51193	0.171222	0.0730445					2.51167	0.31789	0.0851838
2.51354	0.171408	0.0732787					2.51339	0.317304	0.0840933
2.51516	0.171792	0.0735564					2.51521	0.31784	0.0840215
2.51672	0.172096	0.073687					2.51688	0.317346	0.0842662
2.51839	0.172392	0.0737279					2.5186	0.318154	0.0846782
2.5201	0.17269	0.0737637					2.52005	0.318692	0.0847288
2.52182	0.17299	0.0738432					2.52172	0.31947	0.0849658
2.52359	0.173342	0.0739932					2.52344	0.32007	0.0851496
2.52515	0.17354	0.074044					2.52516	0.320246	0.0849308
2.52661	0.173688	0.0741687					2.52677	0.319936	0.0843029
2.52813	0.17389	0.0742654					2.52839	0.31979	0.0838934
2.5299	0.174188	0.0744056					2.53	0.320132	0.0838379
2.53167	0.174604	0.0745912					2.53167	0.320742	0.0839337
2.53349	0.175156	0.0748303					2.53333	0.32148	0.0841785
2.53515	0.175556	0.0748632					2.53506	0.322238	0.0845123
2.53672	0.175718	0.0748461					2.53667	0.322894	0.0848348
2.53833	0.175868	0.0749211					2.53828	0.323714	0.0850721
2.53984	0.175778	0.0747358					2.54	0.324432	0.0852118
2.54146	0.175862	0.0747816					2.54177	0.324928	0.0851784
2.54313	0.176446	0.0750175					2.5437	0.324536	0.084353
2.54484	0.176922	0.0753188					2.54563	0.324214	0.0836
2.54651	0.177232	0.0754221					2.54729	0.325036	0.0840905
2.54823	0.17737	0.0754457					2.5487	0.325676	0.0846612
2.54995	0.177724	0.0755421					2.55005	0.32614	0.0848434
2.55182	0.178122	0.0757132					2.55172	0.327092	0.0851569
2.55339	0.178358	0.0758199					2.55354	0.328434	0.0856796
2.55484	0.178676	0.0760267					2.55526	0.329548	0.0861799
2.55656	0.179028	0.0761848					2.55682	0.33036	0.0866176
2.55839	0.179506	0.0763618					2.55823	0.330968	0.0869808
2.56015	0.179978	0.0765872					2.55985	0.331968	0.0872837
2.56177	0.180382	0.0768466					2.56157	0.33299	0.0876656
2.56328	0.180684	0.0770088					2.56329	0.334088	0.088062
2.5649	0.180744	0.0767573					2.5649	0.334572	0.088455
2.56656	0.181028	0.076735					2.56651	0.334998	0.088701
2.56812	0.181344	0.0769105					2.56818	0.335608	0.0890206
2.56984	0.18168	0.0772318					2.57005	0.336402	0.0894204
2.57156	0.181946	0.0774208					2.57188	0.33725	0.0897411
2.57317	0.18212	0.0773552					2.5737	0.3381	0.0901206
2.57474	0.182292	0.0772579					2.57526	0.337358	0.0904213
2.57635	0.182472	0.0771544					2.57662	0.337702	0.0904276
2.57807	0.182704	0.0771283					2.57818	0.338326	0.0906555
2.5799	0.183026	0.0772576					2.58	0.339502	0.0912207
2.58151	0.183378	0.0773828					2.58177	0.340778	0.0918857
2.58312	0.183578	0.0775287					2.58339	0.341702	0.0921611
2.58464	0.183826	0.0776552					2.58495	0.342338	0.0922828
2.5864	0.184242	0.0778852					2.58651	0.342988	0.0923648
2.58818	0.184758	0.0780756					2.58823	0.343768	0.0925655
2.5901	0.185334	0.078336					2.58995	0.344578	0.0927639
2.59193	0.18594	0.078665					2.59162	0.345222	0.0929681
2.59365	0.186326	0.0789635					2.59329	0.345638	0.0930325
2.59526	0.186456	0.0790759					2.595	0.346496	0.0931407
2.59672	0.186246	0.0788342					2.59657	0.34713	0.0932294
2.59828	0.186396	0.0787684					2.59828	0.34771	0.0933292
2.5999	0.186868	0.079037					2.60016	0.348374	0.0934942
2.60161	0.187512	0.0794179					2.60198	0.34915	0.0937449
2.60333	0.18788	0.0796671					2.60365	0.349742	0.0939445
2.60495	0.187958	0.0796753					2.60505	0.349958	0.0940171
2.60672	0.188248	0.0796951					2.60636	0.349714	0.0935779
2.60859	0.188716	0.0798361					2.60807	0.349592	0.0930258
2.61026	0.189084	0.080004					2.6099	0.349916	0.0929149
2.61172	0.189264	0.0801512					2.61162	0.350334	0.0930889
2.61333	0.189474	0.0802321					2.61328	0.3508	0.0932525
2.61516	0.18985	0.0803452					2.61484	0.351306	0.0933693
2.61693	0.190296	0.0805083					2.61646	0.35193	0.0934822
2.61849	0.19061	0.0805941					2.61818	0.352816	0.093743
2.62	0.190824	0.0805999					2.61974	0.353776	0.0940853
2.62156	0.190874	0.080288					2.62141	0.354382	0.0943862
2.62323	0.191094	0.0803139					2.62308	0.354958	0.0946549
2.62495	0.191624	0.0806837					2.62479	0.355794	0.0948465
2.62672	0.192166	0.0811794					2.62667	0.356848	0.0951054
2.62833	0.192406	0.0813057					2.62854	0.357824	0.0953017
2.63005	0.19266	0.0812598					2.63042	0.358496	0.095415
2.63172	0.192972	0.0812329					2.63198	0.356274	0.095199
2.63349	0.193372	0.081277					2.63339	0.356114	0.094691
2.63526	0.193542	0.0813159					2.6349	0.35614	0.0941517
2.63693	0.193806	0.0813871					2.63667	0.357088	0.0942617
2.63844	0.194126	0.0815529					2.63844	0.35827	0.0945861
2.64	0.194498	0.0817482					2.6401	0.35941	0.0949618
2.64166	0.194868	0.0819329					2.64172	0.360162	0.0951829
2.64328	0.195258	0.0821149					2.64328	0.360956	0.0953638
2.64511	0.195806	0.0823077					2.64495	0.361816	0.0956071
2.64693	0.196406	0.0825747					2.64656	0.36273	0.0959291
2.64875	0.19697	0.0828239					2.64818	0.363526	0.0963227
2.65031	0.19723	0.082945					2.64979	0.364126	0.0967147
2.65177	0.19729	0.0829988					2.65141	0.364796	0.0970295
2.65313	0.197098	0.0827627					2.65308	0.36565	0.0972731
2.65464	0.19728	0.0826907					2.6549	0.366434	0.0974301
2.65646	0.19797	0.0829361					2.65677	0.367106	0.0975241
2.65823	0.198438	0.0831694					2.65865	0.367846	0.0977181
2.65979	0.198484	0.0831833					2.66026	0.367636	0.0973289
2.66141	0.198466	0.0830799					2.66182	0.363722	0.0936588
2.66318	0.198746	0.0830992					2.66312	0.361672	0.0915622
2.66495	0.199208	0.0831909					2.66469	0.362602	0.0919843
2.66667	0.199642	0.083393					2.66651	0.36419	0.0927964
2.66828	0.199996	0.0835633					2.66839	0.365782	0.0936109
2.66985	0.200252	0.0837689					2.67	0.367046	0.0942231
2.67166	0.200732	0.0840045					2.67162	0.368132	0.09474
2.67344	0.20115	0.0841385					2.67323	0.369278	0.0952809
2.675	0.201574	0.0843231					2.6749	0.370388	0.0957368
2.67672	0.202048	0.0845321					2.67662	0.37151	0.0961288
2.67818	0.202042	0.0843659					2.67823	0.372074	0.0964263
2.67995	0.202424	0.0845475					2.6799	0.372774	0.0966543
2.68177	0.203024	0.0849085					2.68151	0.37381	0.0969818
2.68349	0.203452	0.0852593					2.68339	0.375054	0.0974358
2.68505	0.203642	0.085337					2.68526	0.376482	0.0978342
2.68667	0.203752	0.0852506					2.68703	0.377384	0.0982086
2.68833	0.204024	0.0852134					2.68865	0.37783	0.0986372
2.69	0.20439	0.085252					2.69011	0.378172	0.0990281
2.69172	0.204712	0.0852421					2.69167	0.378304	0.0988888
2.69349	0.204932	0.0853305					2.69344	0.379	0.0989764
2.6951	0.205206	0.0855114					2.69526	0.37972	0.0990397
2.69672	0.205486	0.0856782					2.69698	0.380192	0.0991293
2.69844	0.205808	0.0857176					2.6986	0.38038	0.0989763
2.7001	0.206022	0.0856998					2.70016	0.38063	0.0989313
2.70177	0.206188	0.0856171					2.70177	0.381342	0.0990912
2.70344	0.206458	0.0855617					2.70344	0.382188	0.0993415
2.70516	0.206784	0.085628					2.70505	0.382954	0.0995929
2.70683	0.20702	0.0857183					2.70656	0.383588	0.0998019
2.70844	0.207086	0.0857404					2.70828	0.38431	0.0999851
2.7099	0.20694	0.0854425					2.71005	0.385286	0.100221
2.71135	0.207008	0.0851925					2.71182	0.386342	0.100556
2.71307	0.207466	0.08528					2.71365	0.387342	0.100918
2.7149	0.207838	0.0854158					2.71552	0.388026	0.101035
2.71656	0.207802	0.0853639					2.71724	0.388276	0.10074
2.71834	0.20773	0.0851202					2.7187	0.38708	0.0998573
2.72005	0.207696	0.0848894					2.71995	0.386412	0.0991003
2.72182	0.20779	0.0846613					2.72146	0.38682	0.0991224
2.72339	0.20782	0.0845026					2.72328	0.38791	0.0995649
2.725	0.207888	0.0843396					2.72505	0.389064	0.0999802
2.72656	0.207834	0.0840842					2.72677	0.389954	0.100196
2.72839	0.20771	0.083814					2.72834	0.390678	0.100414
2.73021	0.207692	0.0835344					2.7299	0.391474	0.100537
2.73182	0.207608	0.0832721					2.73146	0.392124	0.100621
2.73354	0.207672	0.0830951					2.73302	0.39278	0.100795
2.73505	0.20751	0.0825617					2.73464	0.392994	0.100946
2.73667	0.207202	0.081964					2.73641	0.39343	0.101088
2.73833	0.207156	0.0817519					2.73813	0.394152	0.101307
2.74005	0.207102	0.0816197					2.7399	0.394936	0.101398
2.74167	0.206882	0.081395					2.74167	0.393542	0.101361
2.74323	0.206574	0.0809169					2.74349	0.39482	0.101622
2.74484	0.206388	0.0805049					2.74511	0.395598	0.101955
2.74656	0.206432	0.0801967					2.74646	0.396096	0.102201
2.74823	0.206468	0.0799839					2.74802	0.396684	0.102183
2.74995	0.206566	0.079813					2.7499	0.397968	0.102532
2.75151	0.206564	0.0796875					2.75167	0.39939	0.102946
2.75323	0.206686	0.0795788					2.75339	0.400508	0.1034
2.75505	0.206896	0.079459					2.755	0.401416	0.10368
2.75682	0.206964	0.0792482					2.75657	0.402124	0.103899
2.75839	0.20697	0.0791163					2.75823	0.402888	0.104002
2.76015	0.207222	0.0791347					2.75995	0.40376	0.104094
2.76198	0.207432	0.0791108					2.76156	0.40444	0.104225
2.7637	0.207516	0.0789253					2.76323	0.405008	0.10424
2.76521	0.207286	0.0785959					2.76484	0.405854	0.104331
2.76661	0.206852	0.0779899					2.76651	0.40671	0.104537
2.76813	0.206806	0.0775352					2.76823	0.407682	0.104708
2.7699	0.207064	0.0774402					2.77005	0.408494	0.104861
2.77167	0.207246	0.0774728					2.77188	0.409188	0.104971
2.77333	0.207282	0.077379					2.77365	0.409586	0.104794
2.77505	0.207024	0.0771069					2.77521	0.408098	0.103465
2.77672	0.206972	0.0768045					2.77651	0.404842	0.100608
2.77849	0.206982	0.0765225					2.77797	0.404954	0.100568
2.7801	0.207	0.0762491					2.77985	0.406398	0.101177
2.78172	0.206782	0.0758416					2.78177	0.407942	0.101756
2.78333	0.206316	0.0752761					2.78349	0.408952	0.102275
2.7849	0.205734	0.0746249					2.78505	0.40901	0.10256
2.78656	0.205196	0.0738582					2.78656	0.409992	0.102932
2.78818	0.204728	0.0732507					2.78813	0.411078	0.103297
2.78989	0.204574	0.0728717					2.78985	0.412344	0.103669
2.79172	0.204522	0.072525					2.79151	0.413128	0.103829
2.79334	0.204164	0.0718707					2.79323	0.413656	0.103901
2.79495	0.20409	0.0715659					2.795	0.414678	0.104123
2.79666	0.204286	0.0715548					2.79688	0.415578	0.104261
2.79844	0.204508	0.0716831					2.79875	0.416428	0.104195
2.80015	0.20477	0.0717734					2.80057	0.416936	0.103966
2.80177	0.204992	0.0717119					2.80214	0.417046	0.103773
2.80349	0.20532	0.0716887					2.80339	0.417142	0.10364
2.80515	0.205634	0.0716856					2.805	0.417716	0.103597
2.80677	0.20595	0.0718897					2.80688	0.418944	0.104055
2.80833	0.206348	0.0721731					2.80875	0.419492	0.104708
2.81	0.20677	0.0723354					2.81032	0.420716	0.105328
2.81187	0.20727	0.0724663					2.81177	0.421588	0.10573
2.81359	0.20766	0.0726525					2.81339	0.4226	0.10605
2.81526	0.20806	0.0729301					2.815	0.423572	0.10638
2.81688	0.20855	0.0732757					2.81651	0.424202	0.106562
2.81864	0.20924	0.0735913					2.81808	0.424742	0.10675
2.82031	0.209904	0.0738534					2.81979	0.425066	0.106818
2.82198	0.210262	0.0740611					2.82146	0.42522	0.106395
2.82339	0.210094	0.0738866					2.82323	0.425054	0.105619
2.82489	0.210304	0.0738234					2.825	0.425786	0.105655
2.82656	0.210884	0.0740132					2.82687	0.427024	0.105984
2.82828	0.21143	0.074216					2.82865	0.4281	0.106473
2.82995	0.211804	0.074398					2.83042	0.429194	0.106973
2.83151	0.21198	0.074595					2.83193	0.429862	0.107346
2.83328	0.21236	0.0747934					2.83329	0.430226	0.107513
2.83505	0.213024	0.0750543					2.83464	0.430434	0.107416
2.83672	0.213796	0.0754598					2.83641	0.431452	0.107694
2.83839	0.21461	0.0758883					2.83823	0.432922	0.108217
2.83989	0.215056	0.0762018					2.8401	0.434062	0.108559
2.84166	0.215706	0.0765692					2.84172	0.434656	0.108732
2.84344	0.216352	0.076985					2.84318	0.433722	0.108509
2.84505	0.216786	0.0772842					2.84474	0.434282	0.108354
2.84682	0.217338	0.0775969					2.84636	0.43489	0.108265
2.84854	0.218058	0.0778969					2.84802	0.435776	0.108302
2.85005	0.218408	0.0778509					2.84979	0.43652	0.108379
2.85161	0.218588	0.0778222					2.85151	0.43717	0.108473
2.85328	0.21908	0.0781665					2.85323	0.43774	0.108487
2.85505	0.219652	0.0787519					2.85511	0.43825	0.108223
2.85677	0.220198	0.0790511					2.85683	0.438878	0.10821
2.85839	0.22062	0.0791504					2.85833	0.439234	0.108379
2.8601	0.221074	0.0791632					2.85984	0.439202	0.108093
2.86172	0.221574	0.0793285					2.86156	0.43986	0.108094
2.86344	0.222026	0.0795221					2.86354	0.441024	0.108382
2.86489	0.222386	0.0798315					2.86526	0.441962	0.10872
2.86656	0.222726	0.0799839					2.86683	0.441228	0.10886
2.86839	0.223166	0.0800721					2.86849	0.441706	0.108732
2.87016	0.22359	0.0801655					2.87005	0.442252	0.108521
2.87166	0.223962	0.0803114					2.87162	0.442968	0.108456
2.87328	0.224234	0.0805189					2.87313	0.443704	0.108535
2.87495	0.224772	0.0808339					2.87485	0.444516	0.108725
2.87672	0.225544	0.0811864					2.87651	0.445138	0.108739
2.87849	0.226166	0.0814856					2.87818	0.445566	0.108491
2.8799	0.226238	0.0813501					2.87995	0.44556	0.107624
2.88156	0.226484	0.0813376					2.88161	0.446296	0.107494
2.88328	0.227226	0.0817113					2.88354	0.447392	0.107685
2.885	0.227956	0.0821668					2.88552	0.448308	0.107754
2.88672	0.22845	0.0824543					2.88729	0.44897	0.107678
2.88839	0.228702	0.0825723					2.88875	0.449436	0.107799
2.89	0.228898	0.0826578					2.8901	0.449964	0.108115
2.89167	0.229382	0.0827884					2.89136	0.450492	0.108218
2.89339	0.230024	0.083047					2.89307	0.451666	0.108629
2.8951	0.23064	0.0832868					2.895	0.453554	0.109415
2.89672	0.230958	0.0835122					2.89683	0.455072	0.11009
2.89839	0.231348	0.0836819					2.89833	0.455706	0.110325
2.9	0.231864	0.083987					2.89984	0.455984	0.1103
2.90172	0.23251	0.0843546					2.90146	0.456348	0.110291
2.90344	0.23333	0.0847728					2.90312	0.457162	0.110407
2.90516	0.234016	0.0850887					2.9049	0.458092	0.110581
2.90672	0.234446	0.085125					2.90667	0.458742	0.110928
2.90813	0.23458	0.0849861					2.90854	0.459712	0.111332
2.90974	0.234824	0.0852194					2.91026	0.460934	0.111776
2.9114	0.23532	0.0856304					2.91198	0.462154	0.112169
2.91318	0.235978	0.0860777					2.91354	0.462796	0.112216
2.91484	0.236582	0.0863579					2.91511	0.46321	0.112101
2.91646	0.237076	0.0865162					2.91656	0.463162	0.111726
2.91807	0.2377	0.086774					2.91844	0.464312	0.111858
2.9199	0.238226	0.0870228					2.92042	0.465804	0.112301
2.92151	0.238866	0.0874429					2.9223	0.467002	0.112879
2.92318	0.239398	0.087803					2.92385	0.46709	0.112509
2.92495	0.240078	0.0881164					2.92537	0.46478	0.110166
2.92682	0.24075	0.0884525					2.92693	0.465526	0.11027
2.92844	0.241258	0.0887589					2.92849	0.46677	0.110692
2.92995	0.241806	0.0891579					2.93011	0.467844	0.111177
2.93172	0.242582	0.0896761					2.93182	0.469072	0.1117
2.93349	0.243494	0.090177					2.93344	0.469984	0.112165
2.9351	0.244084	0.0904439					2.93511	0.471242	0.112769
2.93656	0.244064	0.0902966					2.93677	0.472496	0.113217
2.93813	0.24419	0.0903268					2.93854	0.473506	0.11354
2.93995	0.245084	0.0907844					2.94021	0.474316	0.113759
2.94167	0.24603	0.0913011					2.94198	0.474946	0.113975
2.94333	0.246572	0.0916338					2.94381	0.47535	0.114021
2.94495	0.246772	0.0917985					2.94547	0.475036	0.113489
2.94661	0.247124	0.0920229					2.94683	0.475192	0.113471
2.94839	0.247632	0.0921792					2.94823	0.475448	0.113476
2.95005	0.248248	0.0923551					2.9499	0.476604	0.113867
2.95167	0.248762	0.0924862					2.95182	0.47827	0.114482
2.95323	0.24905	0.0926406					2.95365	0.479582	0.115015
2.95485	0.249398	0.0928139					2.95516	0.480326	0.115192
2.95672	0.249992	0.0930714					2.95661	0.480554	0.114892
2.95828	0.250564	0.0934594					2.95823	0.481438	0.115015
2.95995	0.251084	0.0938027					2.95995	0.48257	0.115262
2.96172	0.251874	0.0941823					2.96161	0.483592	0.115499
2.96338	0.252596	0.0945065					2.96334	0.483916	0.115521
2.96495	0.252824	0.0943951					2.965	0.484208	0.115565
2.96667	0.25328	0.0946612					2.96677	0.485352	0.115959
2.96839	0.253608	0.0950243					2.9686	0.486784	0.116356
2.97005	0.25419	0.0954616					2.97026	0.487348	0.116109
2.97172	0.254784	0.0956431					2.97172	0.486712	0.115107
2.97333	0.255318	0.0957299					2.97307	0.486734	0.114689
2.975	0.255854	0.0958974					2.97474	0.487668	0.114959
2.97672	0.25632	0.0960942					2.97667	0.48916	0.115525
2.97833	0.2568	0.0963294					2.97854	0.488394	0.11587
2.98	0.257218	0.0966145					2.98016	0.489108	0.115799
2.98166	0.25774	0.0968775					2.98167	0.489238	0.11547
2.98338	0.258242	0.0970999					2.98302	0.489824	0.115503
2.98505	0.258822	0.0974325					2.98469	0.49102	0.115753
2.98667	0.259468	0.0978348					2.98641	0.49224	0.116095
2.98844	0.26021	0.0982241					2.98802	0.493166	0.11644
2.99026	0.260954	0.0984986					2.98969	0.49404	0.116906
2.99177	0.261358	0.0985538					2.99141	0.495424	0.117369
2.99323	0.2611	0.0981391					2.99307	0.496864	0.117726
2.99474	0.26128	0.0981316					2.99479	0.497892	0.117879
2.99651	0.26198	0.09856					2.99656	0.498744	0.117905
2.99818	0.26266	0.0989122					2.99833	0.499492	0.117903
2.9999	0.263118	0.0991067					3.00016	0.500302	0.118001
3.00151	0.263412	0.0992453					3.00182	0.500864	0.117925
3.00323	0.263588	0.0993822					3.00339	0.501214	0.117733
3.00495	0.264032	0.0994299					3.00474	0.501358	0.117545
3.00667	0.264672	0.0996272					3.00646	0.501524	0.117679
3.00844	0.265256	0.0998488					3.00828	0.502802	0.118189
3.01005	0.265728	0.100098					3.01005	0.504444	0.118651
3.01177	0.266208	0.100383					3.01162	0.505594	0.118907
3.01359	0.266734	0.100589					3.01308	0.50645	0.118981
3.01515	0.26731	0.100904					3.01469	0.507478	0.119095
3.01672	0.267868	0.101329					3.01641	0.508564	0.119233
3.01844	0.268706	0.101776					3.01818	0.509624	0.119337
3.02005	0.269312	0.101951					3.01985	0.509922	0.119265
3.02166	0.269572	0.10179					3.02162	0.509888	0.11888
3.02333	0.269882	0.101961					3.02334	0.509524	0.118112
3.025	0.270274	0.102305					3.02506	0.508426	0.117857
3.02661	0.270878	0.102741					3.02683	0.51	0.11819
3.02828	0.271514	0.102975					3.02844	0.510722	0.118383
3.03	0.272102	0.103043					3.02995	0.511094	0.118332
3.03177	0.272556	0.103053					3.03156	0.512318	0.118835
3.03349	0.272896	0.103168					3.03344	0.514082	0.119527
3.03515	0.273208	0.103289					3.03516	0.515798	0.120174
3.03651	0.273316	0.103351					3.03677	0.516938	0.120568
3.03807	0.27352	0.10343					3.03839	0.517738	0.120771
3.03979	0.273988	0.103613					3.03995	0.518456	0.120786
3.04151	0.27446	0.103888					3.04156	0.518846	0.12037
3.04323	0.275018	0.104223					3.04308	0.518784	0.119566
3.04505	0.275728	0.104648					3.04474	0.519644	0.119682
3.04688	0.27655	0.105014					3.04651	0.521026	0.120175
3.04865	0.277232	0.105315					3.04813	0.52275	0.120764
3.0501	0.277452	0.105299					3.0499	0.524246	0.121134
3.05167	0.277492	0.105221					3.05167	0.52462	0.121334
3.05334	0.27809	0.105479					3.05349	0.526014	0.121599
3.0551	0.278774	0.105841					3.05526	0.526972	0.121663
3.05672	0.279338	0.106081					3.05693	0.52791	0.121759
3.05828	0.279646	0.106233					3.05854	0.528832	0.121933
3.05984	0.279862	0.106393					3.06011	0.529636	0.12228
3.06161	0.280498	0.106611					3.06151	0.530082	0.122449
3.06344	0.281268	0.106857					3.06318	0.530912	0.122596
3.06515	0.281944	0.107006					3.06506	0.532192	0.123033
3.06677	0.282292	0.107213					3.06672	0.533074	0.123426
3.06844	0.2828	0.107584					3.06833	0.533198	0.123224
3.07021	0.28337	0.107973					3.06979	0.532328	0.122081
3.07198	0.284136	0.108409					3.07141	0.532854	0.12184
3.07349	0.284614	0.108765					3.07318	0.534276	0.122158
3.0751	0.285234	0.108841					3.0749	0.53557	0.122531
3.07667	0.285428	0.108604					3.07667	0.536696	0.123019
3.07813	0.285374	0.108258					3.07828	0.53744	0.123455
3.07985	0.285448	0.108382					3.08	0.538576	0.123956
3.08151	0.28597	0.108852					3.08177	0.539948	0.124438
3.08318	0.286608	0.109276					3.0836	0.5411	0.124711
3.08484	0.28711	0.109445					3.08531	0.54208	0.124894
3.08656	0.287746	0.109565					3.08677	0.542486	0.124626
3.08828	0.288406	0.109733					3.08823	0.543282	0.124867
3.09005	0.288826	0.109872					3.09011	0.544828	0.125534
3.09172	0.28916	0.110041					3.09198	0.546538	0.126029
3.09333	0.289458	0.110308					3.09365	0.547704	0.126159
3.0949	0.28986	0.11057					3.09515	0.548328	0.126129
3.09661	0.290538	0.110813					3.09662	0.54896	0.126166
3.09823	0.291026	0.111063					3.09818	0.549982	0.126353
3.09989	0.291594	0.111337					3.09974	0.551148	0.126698
3.10167	0.29226	0.111632					3.10151	0.552058	0.126976
3.10349	0.293066	0.112008					3.10313	0.552868	0.127129
3.10521	0.293718	0.112284					3.10479	0.554182	0.127346
3.10677	0.293972	0.11242					3.10656	0.555216	0.127312
3.10823	0.293938	0.112184					3.10818	0.555446	0.126887
3.10979	0.294284	0.112278					3.1099	0.555624	0.126718
3.11146	0.295074	0.112713					3.11167	0.55578	0.126752
3.11323	0.295766	0.113096					3.11354	0.556786	0.127068
3.11489	0.29625	0.113385					3.11521	0.557696	0.127281
3.11646	0.296488	0.113427					3.11672	0.558258	0.127213
3.11818	0.296802	0.113384					3.11813	0.558224	0.126894
3.11995	0.297364	0.113419					3.11974	0.558746	0.126636
3.12162	0.29793	0.113584					3.12146	0.559912	0.126726
3.12312	0.298298	0.113773					3.12318	0.560646	0.126688
3.12485	0.298726	0.114098					3.12479	0.55951	0.12517
3.12677	0.299496	0.11438					3.1264	0.560216	0.125105
3.12859	0.300138	0.114684					3.12802	0.561842	0.125556
3.13016	0.30061	0.115023					3.12974	0.563868	0.126162
3.13177	0.3013	0.11547					3.13156	0.564388	0.126484
3.13339	0.301738	0.115518					3.13328	0.564746	0.126601
3.135	0.302064	0.115447					3.13505	0.565586	0.126612
3.13672	0.302714	0.115677					3.13672	0.566738	0.126762
3.13844	0.303178	0.116058					3.13839	0.568042	0.127047
3.1401	0.30385	0.11645					3.14026	0.569794	0.127331
3.14162	0.304364	0.116709					3.14209	0.571302	0.127635
3.14328	0.30482	0.116864					3.14359	0.571786	0.127596
3.1451	0.30545	0.116987					3.1451	0.572058	0.127492
3.14693	0.306126	0.117201					3.14688	0.573224	0.12793
3.1487	0.306758	0.117464					3.1487	0.574574	0.128324
3.15031	0.30717	0.117686					3.15036	0.573526	0.128022
3.15182	0.307532	0.117945					3.15193	0.573874	0.127588
3.15339	0.30787	0.118182					3.15344	0.574474	0.127586
3.15505	0.308526	0.118535					3.15505	0.575624	0.127936
3.15688	0.309332	0.118811					3.15677	0.577008	0.128372
3.1587	0.310146	0.119122					3.15844	0.57861	0.128844
3.16031	0.31077	0.119252					3.16011	0.57999	0.129185
3.16187	0.310978	0.119292					3.16172	0.58109	0.129418
3.16344	0.311156	0.119368					3.16334	0.582208	0.12954
3.16484	0.310934	0.119093					3.16495	0.583278	0.129556
3.16646	0.311248	0.119158					3.16667	0.584244	0.129467
3.16828	0.312278	0.119702					3.16849	0.585026	0.129376
3.17005	0.313234	0.120236					3.17042	0.584318	0.128988
3.17177	0.313778	0.120568					3.17203	0.585344	0.129041
3.17354	0.314194	0.12073					3.17354	0.586356	0.129373
3.17526	0.314846	0.120892					3.1749	0.587126	0.129544
3.17698	0.31534	0.121062					3.17656	0.588638	0.129899
3.17849	0.315612	0.121208					3.17844	0.590586	0.130355
3.18	0.315996	0.121514					3.18016	0.592224	0.130715
3.18161	0.31661	0.121866					3.18161	0.593352	0.130889
3.18349	0.317418	0.122178					3.18313	0.59413	0.130999
3.18521	0.318344	0.122622					3.18474	0.594838	0.130873
3.18682	0.319028	0.123095					3.18646	0.595114	0.130362
3.18844	0.319614	0.123391					3.18818	0.594656	0.129809
3.19	0.319828	0.123135					3.18979	0.595342	0.129931
3.19162	0.320316	0.123261					3.19146	0.596088	0.13015
3.19333	0.320988	0.12372					3.19318	0.597058	0.130466
3.19505	0.321618	0.124355					3.195	0.598304	0.130686
3.19666	0.322032	0.124587					3.19683	0.59793	0.129616
3.19823	0.322294	0.12451					3.19865	0.597702	0.128933
3.1999	0.322642	0.124418					3.20026	0.598692	0.129427
3.20161	0.323218	0.124439					3.20162	0.59939	0.129616
3.20339	0.323814	0.124472					3.20328	0.600912	0.130224
3.2051	0.324274	0.124639					3.20505	0.602972	0.131062
3.20661	0.324452	0.124771					3.20683	0.605104	0.131757
3.20823	0.32476	0.125054					3.20844	0.60649	0.132055
3.20979	0.325372	0.125352					3.21005	0.607528	0.13218
3.21151	0.326074	0.125685					3.21162	0.608216	0.132138
3.21339	0.326824	0.12589					3.21334	0.608344	0.131863
3.21521	0.327546	0.126134					3.215	0.608452	0.131082
3.21703	0.328254	0.126478					3.21667	0.608748	0.130652
3.2187	0.328606	0.1265					3.21834	0.609494	0.130642
3.22026	0.328544	0.126363					3.22	0.610676	0.130783
3.22177	0.32813	0.12577					3.22167	0.61184	0.13083
3.22323	0.328112	0.125433					3.22333	0.61245	0.130636
3.22495	0.328654	0.125579					3.22521	0.612458	0.130201
3.22666	0.329208	0.125829					3.22714	0.613558	0.130062
3.22833	0.32953	0.125967					3.22875	0.614372	0.1302
3.2299	0.329454	0.125831					3.23016	0.615008	0.130608
3.23167	0.329714	0.125629					3.23141	0.615268	0.130734
3.23338	0.330238	0.125575					3.23313	0.616528	0.130993
3.2351	0.330682	0.125587					3.235	0.618452	0.131554
3.23661	0.330824	0.125665					3.23677	0.61985	0.131977
3.23818	0.330864	0.125638					3.23839	0.6196	0.131509
3.24	0.331184	0.125703					3.23985	0.618726	0.130519
3.24182	0.33182	0.125858					3.24151	0.61944	0.130483
3.24339	0.332148	0.125931					3.24318	0.62094	0.130796
3.24489	0.332292	0.125746					3.2449	0.622478	0.131104
3.24635	0.33234	0.125188					3.24651	0.623502	0.131198
3.24807	0.33259	0.125099					3.24823	0.624348	0.131218
3.24984	0.333154	0.125456					3.24995	0.625722	0.131561
3.25156	0.33373	0.125945					3.25172	0.627416	0.132011
3.25323	0.33399	0.126072					3.25365	0.628446	0.132261
3.25484	0.334412	0.126051					3.25552	0.629942	0.132371
3.25651	0.334866	0.126039					3.25714	0.630204	0.131946
3.25818	0.335324	0.126055					3.25849	0.630264	0.131688
3.26	0.33566	0.126131					3.25995	0.630886	0.131686
3.26172	0.336064	0.126247					3.26177	0.632842	0.132222
3.26328	0.33643	0.126491					3.26355	0.634742	0.1327
3.26484	0.336892	0.126834					3.26526	0.636076	0.132988
3.26651	0.337512	0.12713					3.26682	0.637016	0.133133
3.26823	0.33812	0.127391					3.26834	0.638142	0.133326
3.26995	0.33886	0.127656					3.27	0.639734	0.133758
3.27172	0.339666	0.12801					3.27162	0.641178	0.134144
3.27349	0.340518	0.128381					3.27323	0.64237	0.134622
3.27521	0.340974	0.128606					3.27485	0.643232	0.13505
3.27677	0.341174	0.128698					3.27656	0.64421	0.135379
3.27813	0.34103	0.128412					3.27828	0.645548	0.135757
3.27974	0.341274	0.128308					3.28006	0.647024	0.135964
3.28146	0.342192	0.128624					3.28193	0.648392	0.136233
3.28323	0.342982	0.128928					3.28381	0.649854	0.136741
3.28484	0.34333	0.129131					3.28542	0.651024	0.137217
3.28651	0.343404	0.129031					3.28693	0.6521	0.137508
3.28823	0.343836	0.128997					3.28818	0.652796	0.137545
3.28995	0.344436	0.129135					3.28979	0.654304	0.137933
3.29166	0.34514	0.129439					3.29177	0.65648	0.138509
3.29328	0.345698	0.129723					3.2936	0.658484	0.139146
3.29489	0.346248	0.130067					3.29521	0.659156	0.139251
3.29672	0.34703	0.130481					3.29672	0.660014	0.139394
3.29849	0.347696	0.130737					3.29828	0.661308	0.139583
3.3001	0.348264	0.131106					3.29984	0.662594	0.139767
3.30177	0.348926	0.131439					3.30156	0.664122	0.139971
3.30323	0.349142	0.131221					3.30323	0.665228	0.140205
3.3049	0.34937	0.131086					3.30495	0.666264	0.140352
3.30656	0.350152	0.131536					3.30651	0.667516	0.140698
3.30833	0.350932	0.132084					3.30829	0.668702	0.14106
3.30995	0.351506	0.132384					3.31016	0.670462	0.141327
3.31167	0.352074	0.132582					3.31188	0.67186	0.141632
3.31333	0.352746	0.132778					3.31354	0.67268	0.141839
3.315	0.353406	0.132939					3.31495	0.673168	0.142072
3.31667	0.35388	0.133017					3.31641	0.673776	0.142101
3.31828	0.354318	0.133208					3.31818	0.675226	0.142503
3.31989	0.354804	0.133619					3.32005	0.676854	0.142895
3.32151	0.355342	0.134026					3.32183	0.677858	0.143252
3.32323	0.355918	0.134222					3.32339	0.678962	0.143422
3.32495	0.356602	0.13445					3.32495	0.680122	0.143627
3.32661	0.357254	0.134669					3.32656	0.68153	0.143909
[truncated: 793 more rows]
